# Supplementary material for: Permafrost landsystems define regional variability in climate change effects on northern environments
Source: Nat Commun. 2026 Apr 3;17:4799. doi: 10.1038/s41467-026-71216-2 (PMC13219417; doi:10.1038/s41467-026-71216-2)
Supplement: Supplementary file 3 — Source Data [file 41467_2026_71216_MOESM3_ESM.xlsx]

## Sheet: fig_4a_resp
RDA1	RDA2	ECO4_NAM_1	Ecoregion_grouping
-0.302658	-0.118613	North Mackenzie Plain LS	Taiga Plains LS
-0.204754	0.0686403	North Mackenzie Plain LS	Taiga Plains LS
-0.377737	0.183045	North Mackenzie Plain LS	Taiga Plains LS
-0.188776	-0.00347599	North Mackenzie Plain LS	Taiga Plains LS
-0.209326	0.00433949	North Mackenzie Plain LS	Taiga Plains LS
-0.213123	0.961052	Mackenzie Foothills LSbs	Taiga Cordillera LS
-0.263821	-0.180893	North Mackenzie Plain LS	Taiga Plains LS
-0.207313	-0.139511	Carcajou Plain LSb	Taiga Cordillera LS
-0.276545	-0.227865	North Mackenzie Plain LS	Taiga Plains LS
-0.33769	-0.219045	North Mackenzie Plain LS	Taiga Plains LS
-0.302658	-0.118613	Keller Plain LS	Taiga Plains LS
0.0368197	-0.126605	North Mackenzie Plain LS	Taiga Plains LS
-0.254183	0.0158334	North Mackenzie Plain LS	Taiga Plains LS
-0.304206	0.160572	North Mackenzie Plain LS	Taiga Plains LS
-0.296645	-0.075146	North Mackenzie Plain LS	Taiga Plains LS
-0.290554	0.893427	North Mackenzie Plain LS	Taiga Plains LS
-0.195392	0.209321	North Mackenzie Plain LS	Taiga Plains LS
-0.130613	0.649941	Mackenzie Foothills LSbs	Taiga Cordillera LS
-0.255372	-0.153629	North Mackenzie Plain LS	Taiga Plains LS
-0.243181	0.351922	North Mackenzie Plain LS	Taiga Plains LS
-0.205035	0.0741711	North Mackenzie Plain LS	Taiga Plains LS
-0.142445	0.0431478	North Mackenzie Plain LS	Taiga Plains LS
-0.17066	1.05203	Mackenzie Foothills LSbs	Taiga Cordillera LS
-0.263805	-0.147599	North Mackenzie Plain LS	Taiga Plains LS
-0.196427	-0.287057	North Mackenzie Plain LS	Taiga Plains LS
-0.231928	0.168537	North Mackenzie Plain LS	Taiga Plains LS
-0.289215	-0.0845985	North Mackenzie Plain LS	Taiga Plains LS
-0.0861691	-0.0674166	North Mackenzie Plain LS	Taiga Plains LS
-0.0536738	-0.372687	Carcajou Plain LSb	Taiga Cordillera LS
-0.242945	0.255619	North Mackenzie Plain LS	Taiga Plains LS
-0.227578	-0.139054	North Mackenzie Plain LS	Taiga Plains LS
-0.247216	-0.0223391	North Mackenzie Plain LS	Taiga Plains LS
-0.268122	-0.0363468	North Mackenzie Plain LS	Taiga Plains LS
-0.302658	-0.118613	North Mackenzie Plain LS	Taiga Plains LS
-0.148181	-0.00448029	North Mackenzie Plain LS	Taiga Plains LS
-0.247498	-0.0168083	North Mackenzie Plain LS	Taiga Plains LS
-0.10768	0.0833513	North Mackenzie Plain LS	Taiga Plains LS
-0.182764	0.039991	North Mackenzie Plain LS	Taiga Plains LS
-0.374364	-0.252375	North Mackenzie Plain LS	Taiga Plains LS
-0.00248648	-0.258605	North Mackenzie Plain LS	Taiga Plains LS
-0.204544	0.17233	North Mackenzie Plain LS	Taiga Plains LS
-0.242945	0.255619	North Mackenzie Plain LS	Taiga Plains LS
-0.124847	-0.0139945	North Mackenzie Plain LS	Taiga Plains LS
-0.221562	-0.0317856	Carcajou Plain LSb	Taiga Cordillera LS
-0.232356	-0.310588	North Mackenzie Plain LS	Taiga Plains LS
-0.254664	0.179674	North Mackenzie Plain LS	Taiga Plains LS
-0.255731	0.295018	North Mackenzie Plain LS	Taiga Plains LS
-0.279526	0.434372	North Mackenzie Plain LS	Taiga Plains LS
-0.298194	0.204039	Mackenzie Foothills LSbs	Taiga Cordillera LS
-0.184313	0.319176	North Mackenzie Plain LS	Taiga Plains LS
-0.296645	-0.075146	North Mackenzie Plain LS	Taiga Plains LS
-0.221562	-0.0317856	North Mackenzie Plain LS	Taiga Plains LS
-0.254183	0.0158334	North Mackenzie Plain LS	Taiga Plains LS
0.0406493	-0.288386	Carcajou Plain LSb	Taiga Cordillera LS
-0.211964	0.478983	Mackenzie Foothills LSbs	Taiga Cordillera LS
-0.294367	-0.0743836	North Mackenzie Plain LS	Taiga Plains LS
-0.26138	-0.0603371	North Mackenzie Plain LS	Taiga Plains LS
-0.254183	0.0158334	North Mackenzie Plain LS	Taiga Plains LS
-0.15641	-0.187396	North Mackenzie Plain LS	Taiga Plains LS
-0.182764	0.039991	North Mackenzie Plain LS	Taiga Plains LS
-0.326944	-0.0774181	North Mackenzie Plain LS	Taiga Plains LS
-0.33769	-0.219045	North Mackenzie Plain LS	Taiga Plains LS
-0.172554	0.582943	North Mackenzie Plain LS	Taiga Plains LS
-0.172133	0.0210212	North Mackenzie Plain LS	Taiga Plains LS
-0.254183	0.0158334	Mackenzie Foothills LSbs	Taiga Cordillera LS
-0.205839	-0.240203	North Mackenzie Plain LS	Taiga Plains LS
-0.26967	0.242838	Carcajou Plain LSb	Taiga Cordillera LS
-0.213123	0.961052	Carcajou Plain LSb	Taiga Cordillera LS
-0.139176	0.534889	Carcajou Plain LSb	Taiga Cordillera LS
-0.294231	0.417924	North Mackenzie Plain LS	Taiga Plains LS
-0.242945	0.255619	North Mackenzie Plain LS	Taiga Plains LS
-0.32044	0.0642079	North Mackenzie Plain LS	Taiga Plains LS
-0.242945	0.255619	North Mackenzie Plain LS	Taiga Plains LS
-0.241407	0.951765	North Mackenzie Plain LS	Taiga Plains LS
-0.0172601	-0.192747	Carcajou Plain LSb	Taiga Cordillera LS
-0.184313	0.319176	Mackenzie Foothills LSbs	Taiga Cordillera LS
-0.275043	-0.387385	North Mackenzie Plain LS	Taiga Plains LS
-0.235457	0.241428	North Mackenzie Plain LS	Taiga Plains LS
-0.33769	-0.219045	North Mackenzie Plain LS	Taiga Plains LS
-0.173075	0.558962	Carcajou Plain LSb	Taiga Cordillera LS
-0.0164984	-0.184433	North Mackenzie Plain LS	Taiga Plains LS
-0.355963	-0.134383	North Mackenzie Plain LS	Taiga Plains LS
-0.373618	-0.242576	North Mackenzie Plain LS	Taiga Plains LS
-0.242945	0.255619	North Mackenzie Plain LS	Taiga Plains LS
-0.292047	-0.186959	North Mackenzie Plain LS	Taiga Plains LS
-0.262552	0.908245	North Mackenzie Plain LS	Taiga Plains LS
-0.116091	0.0785558	Keller Plain LS	Taiga Plains LS
-0.139629	-0.201092	Carcajou Plain LSb	Taiga Cordillera LS
-0.309855	0.152621	Keller Plain LS	Taiga Plains LS
-0.195803	0.958029	Mackenzie Foothills LSbs	Taiga Cordillera LS
-0.256921	0.125556	Keller Plain LS	Taiga Plains LS
-0.244494	0.534804	Mackenzie Foothills LSbs	Taiga Cordillera LS
-0.27488	-0.0896131	Mackenzie Foothills LSbs	Taiga Cordillera LS
-0.17066	1.05203	Mackenzie Foothills LSbs	Taiga Cordillera LS
-0.130613	0.649941	Mackenzie Foothills LSbs	Taiga Cordillera LS
-0.100959	-0.337672	Carcajou Plain LSb	Taiga Cordillera LS
-0.0927026	0.468493	Mackenzie Foothills LSbs	Taiga Cordillera LS
-0.232193	-0.0128159	Carcajou Plain LSb	Taiga Cordillera LS
-0.0659274	-0.23724	Carcajou Plain LSb	Taiga Cordillera LS
-0.329643	0.367027	Carcajou Plain LSb	Taiga Cordillera LS
-0.0478454	0.456999	Mackenzie Foothills LSbs	Taiga Cordillera LS
-0.0236176	0.234112	Carcajou Plain LSb	Taiga Cordillera LS
-0.0728808	-0.151307	North Mackenzie Plain LS	Taiga Plains LS
-0.0805117	0.370686	Carcajou Plain LSb	Taiga Cordillera LS
-0.254183	0.0158334	North Mackenzie Plain LS	Taiga Plains LS
-0.130613	0.649941	Carcajou Plain LSb	Taiga Cordillera LS
-0.256594	-0.132218	North Mackenzie Plain LS	Taiga Plains LS
0.0493535	-0.0559025	North Mackenzie Plain LS	Taiga Plains LS
-0.296645	-0.075146	North Mackenzie Plain LS	Taiga Plains LS
-0.260691	-0.0457993	North Mackenzie Plain LS	Taiga Plains LS
-0.124821	0.435861	North Mackenzie Plain LS	Taiga Plains LS
-0.254183	0.0158334	North Mackenzie Plain LS	Taiga Plains LS
-0.171274	0.0615577	Carcajou Plain LSb	Taiga Cordillera LS
-0.157109	0.0305445	North Mackenzie Plain LS	Taiga Plains LS
-0.132603	0.39024	Carcajou Plain LSb	Taiga Cordillera LS
-0.0743004	0.19412	North Mackenzie Plain LS	Taiga Plains LS
-0.198947	-0.260329	North Mackenzie Plain LS	Taiga Plains LS
-0.27318	0.185951	North Mackenzie Plain LS	Taiga Plains LS
-0.172133	0.0210212	North Mackenzie Plain LS	Taiga Plains LS
-0.104712	-0.261256	North Mackenzie Plain LS	Taiga Plains LS
-0.133821	0.596809	Carcajou Plain LSb	Taiga Cordillera LS
-0.330072	-0.112097	North Mackenzie Plain LS	Taiga Plains LS
-0.410293	-0.275906	North Mackenzie Plain LS	Taiga Plains LS
-0.14185	0.410155	Carcajou Plain LSb	Taiga Cordillera LS
-0.172133	0.0210212	North Mackenzie Plain LS	Taiga Plains LS
-0.242945	0.255619	North Mackenzie Plain LS	Taiga Plains LS
-0.0630555	-0.263233	North Mackenzie Plain LS	Taiga Plains LS
-0.289215	-0.0845985	North Mackenzie Plain LS	Taiga Plains LS
-0.0799164	0.429094	North Mackenzie Plain LS	Taiga Plains LS
-0.299953	-0.146296	North Mackenzie Plain LS	Taiga Plains LS
-0.138905	0.232158	Carcajou Plain LSb	Taiga Cordillera LS
-0.367606	-0.199109	North Mackenzie Plain LS	Taiga Plains LS
-0.0897218	-0.0978859	North Mackenzie Plain LS	Taiga Plains LS
-0.0986631	-0.350217	North Mackenzie Plain LS	Taiga Plains LS
-0.221562	-0.0317856	North Mackenzie Plain LS	Taiga Plains LS
-0.10768	0.0833513	North Mackenzie Plain LS	Taiga Plains LS
-0.21059	-0.325055	North Mackenzie Plain LS	Taiga Plains LS
0.0250937	-0.202684	Carcajou Plain LSb	Taiga Cordillera LS
-0.174661	-0.301524	North Mackenzie Plain LS	Taiga Plains LS
-0.158914	0.0558281	North Mackenzie Plain LS	Taiga Plains LS
-0.296645	-0.075146	North Mackenzie Plain LS	Taiga Plains LS
-0.103151	0.0510352	North Mackenzie Plain LS	Taiga Plains LS
-0.100959	-0.337672	North Mackenzie Plain LS	Taiga Plains LS
-0.0480762	-0.261761	North Mackenzie Plain LS	Taiga Plains LS
-0.175558	-0.224623	North Mackenzie Plain LS	Taiga Plains LS
-0.0575793	-0.195904	North Mackenzie Plain LS	Taiga Plains LS
-0.254183	0.0158334	North Mackenzie Plain LS	Taiga Plains LS
-0.0897565	0.408096	Carcajou Plain LSb	Taiga Cordillera LS
-0.0390029	0.1959	Carcajou Plain LSb	Taiga Cordillera LS
-0.0833943	0.0421565	North Mackenzie Plain LS	Taiga Plains LS
-0.00369364	0.153298	Carcajou Plain LSb	Taiga Cordillera LS
-0.203684	0.735364	North Mackenzie Plain LS	Taiga Plains LS
-0.00479211	0.449838	Carcajou Plain LSb	Taiga Cordillera LS
-0.242421	-0.435004	North Mackenzie Plain LS	Taiga Plains LS
-0.240964	0.0506403	North Mackenzie Plain LS	Taiga Plains LS
-0.106436	0.791929	Carcajou Plain LSb	Taiga Cordillera LS
-0.0333063	-0.284859	Carcajou Plain LSb	Taiga Cordillera LS
-0.176882	0.309723	Carcajou Plain LSb	Taiga Cordillera LS
-0.158658	0.309729	Carcajou Plain LSb	Taiga Cordillera LS
-0.182764	0.039991	Carcajou Plain LSb	Taiga Cordillera LS
-0.0683381	-0.385291	Carcajou Plain LSb	Taiga Cordillera LS
-0.104406	0.236541	Carcajou Plain LSb	Taiga Cordillera LS
-0.0333063	-0.284859	Carcajou Plain LSb	Taiga Cordillera LS
-0.0902004	-0.148285	Carcajou Plain LSb	Taiga Cordillera LS
-0.242513	0.329825	North Mackenzie Plain LS	Taiga Plains LS
-0.0926111	-0.296336	Carcajou Plain LSb	Taiga Cordillera LS
-0.231446	0.253823	North Mackenzie Plain LS	Taiga Plains LS
-0.271502	0.0188557	Great Slave Upland HB	Taiga Shield HB
-0.254183	0.0158334	Great Slave Upland HB	Taiga Shield HB
-0.20705	0.0811858	Great Slave Upland HB	Taiga Shield HB
-0.20705	0.0811858	Great Slave Upland HB	Taiga Shield HB
-0.271502	0.0188557	Great Slave Upland HB	Taiga Shield HB
-0.320931	-0.0339512	Great Slave Upland HB	Taiga Shield HB
-0.20705	0.0811858	Great Slave Upland HB	Taiga Shield HB
-0.271502	0.0188557	Great Slave Upland HB	Taiga Shield HB
-0.256479	0.0283789	Great Slave Upland HB	Taiga Shield HB
-0.254183	0.0158334	Great Slave Upland HB	Taiga Shield HB
-0.146313	0.0875034	Great Slave Upland HB	Taiga Shield HB
-0.146313	0.0875034	Great Slave Upland HB	Taiga Shield HB
-0.260195	-0.0276336	Great Slave Upland HB	Taiga Shield HB
-0.260195	-0.0276336	Great Slave Lowland HB	Taiga Shield HB
-0.099028	0.0524877	Great Slave Upland HB	Taiga Shield HB
-0.260195	-0.0276336	Great Slave Lowland HB	Taiga Shield HB
-0.146313	0.0875034	Great Slave Upland HB	Taiga Shield HB
-0.254183	0.0158334	Great Slave Upland HB	Taiga Shield HB
-0.195742	0.0346965	Great Slave Upland HB	Taiga Shield HB
-0.302658	-0.118613	Great Slave Lowland HB	Taiga Shield HB
-0.260195	-0.0276336	Great Slave Lowland HB	Taiga Shield HB
-0.260195	-0.0276336	Great Slave Lowland HB	Taiga Shield HB
-0.0930158	0.0959547	Great Slave Upland HB	Taiga Shield HB
-0.260195	-0.0276336	Great Slave Lowland HB	Taiga Shield HB
-0.0748181	7.3165e-05	Great Slave Upland HB	Taiga Shield HB
-0.254183	0.0158334	Great Slave Upland HB	Taiga Shield HB
-0.165909	0.0136794	Great Slave Lowland HB	Taiga Shield HB
-0.260195	-0.0276336	Great Slave Lowland HB	Taiga Shield HB
-0.260195	-0.0276336	Great Slave Lowland HB	Taiga Shield HB
0.254781	0.687729	Richardson Plateau HSas	Tundra Cordillera HS
0.310274	0.120598	Richardson Plateau HSas	Tundra Cordillera HS
0.0602536	0.639588	Richardson Plateau HSas	Tundra Cordillera HS
0.167575	0.35216	Richardson Plateau HSas	Tundra Cordillera HS
-0.0814651	0.708279	Richardson Plateau HSas	Tundra Cordillera HS
0.0505648	0.120617	Richardson Plateau HSas	Tundra Cordillera HS
-0.0814651	0.708279	Richardson Plateau HSas	Tundra Cordillera HS
0.135504	0.324255	Richardson Plateau HSas	Tundra Cordillera HS
-0.139629	-0.201092	North Mackenzie Plain LS	Taiga Plains LS
-0.293904	-0.235257	North Mackenzie Plain LS	Taiga Plains LS
-0.325143	-0.108129	North Mackenzie Plain LS	Taiga Plains LS
-0.242979	0.057655	North Mackenzie Plain LS	Taiga Plains LS
-0.165412	-0.400002	North Mackenzie Plain LS	Taiga Plains LS
-0.289215	-0.0845985	North Mackenzie Plain LS	Taiga Plains LS
-0.143841	-0.27527	North Mackenzie Plain LS	Taiga Plains LS
-0.325143	-0.108129	North Mackenzie Plain LS	Taiga Plains LS
-0.0593933	-0.167946	North Mackenzie Plain LS	Taiga Plains LS
-0.278874	0.232088	North Mackenzie Plain LS	Taiga Plains LS
-0.289215	-0.0845985	North Mackenzie Plain LS	Taiga Plains LS
-0.232356	-0.310588	North Mackenzie Plain LS	Taiga Plains LS
-0.275043	-0.387385	North Mackenzie Plain LS	Taiga Plains LS
-0.32744	-0.0955839	North Mackenzie Plain LS	Taiga Plains LS
-0.22969	-0.0262357	North Mackenzie Plain LS	Taiga Plains LS
-0.260195	-0.0276336	North Mackenzie Plain LS	Taiga Plains LS
0.166102	0.0731285	Travaillant Upland HS	Taiga Plains HS
0.000967172	0.0449243	Tuktoyaktuk Coastal Plain LAn	Southern Arctic LAn
0.121609	-0.0829768	Tuktoyaktuk Coastal Plain LAn	Southern Arctic LAn
0.245323	-0.0763812	Tuktoyaktuk Coastal Plain LAn	Southern Arctic LAn
0.121609	-0.0829768	Tuktoyaktuk Coastal Plain LAn	Southern Arctic LAn
0.245323	-0.0763812	Tuktoyaktuk Coastal Plain LAn	Southern Arctic LAn
0.24719	-0.100849	Tuktoyaktuk Coastal Plain LAn	Southern Arctic LAn
0.195565	-0.0865037	Tuktoyaktuk Coastal Plain LAn	Southern Arctic LAn
0.241178	-0.144316	Tuktoyaktuk Coastal Plain LAn	Southern Arctic LAn
0.251392	-0.120515	Tuktoyaktuk Coastal Plain LAn	Southern Arctic LAn
0.271998	-0.162713	Tuktoyaktuk Coastal Plain LAn	Southern Arctic LAn
0.0676707	0.0143672	Tuktoyaktuk Coastal Plain LAn	Southern Arctic LAn
0.240619	-0.113264	Tuktoyaktuk Coastal Plain LAn	Southern Arctic LAn
0.341455	-0.036697	Tuktoyaktuk Coastal Plain LAn	Southern Arctic LAn
0.316404	-0.130862	Tuktoyaktuk Coastal Plain LAn	Southern Arctic LAn
0.321342	-0.119642	Tuktoyaktuk Coastal Plain LAn	Southern Arctic LAn
0.154231	-0.130596	Tuktoyaktuk Peninsula Coastal Lowland LAn	Southern Arctic LAn
0.244909	-0.043432	Tuktoyaktuk Coastal Plain LAn	Southern Arctic LAn
0.321342	-0.119642	Tuktoyaktuk Coastal Plain LAn	Southern Arctic LAn
0.295196	-0.172728	Tuktoyaktuk Coastal Plain LAn	Southern Arctic LAn
0.196834	-0.101521	Tuktoyaktuk Coastal Plain LAn	Southern Arctic LAn
0.239804	0.0369806	Tuktoyaktuk Coastal Plain LAn	Southern Arctic LAn
0.321342	-0.119642	Tuktoyaktuk Coastal Plain LAn	Southern Arctic LAn
0.321342	-0.119642	Tuktoyaktuk Coastal Plain LAn	Southern Arctic LAn
0.147686	-0.159859	Tuktoyaktuk Coastal Plain LAn	Southern Arctic LAn
0.24719	-0.100849	Tuktoyaktuk Coastal Plain LAn	Southern Arctic LAn
0.240619	-0.113264	Tuktoyaktuk Coastal Plain LAn	Southern Arctic LAn
0.270986	-0.120314	Tuktoyaktuk Coastal Plain LAn	Southern Arctic LAn
0.345552	-0.172056	Tuktoyaktuk Coastal Plain LAn	Southern Arctic LAn
0.190657	-0.0213572	Travaillant Upland HS	Taiga Plains HS
0.345552	-0.172056	Tuktoyaktuk Coastal Plain LAn	Southern Arctic LAn
0.215939	-0.073523	Tuktoyaktuk Coastal Plain LAn	Southern Arctic LAn
0.440155	-0.134662	Tuktoyaktuk Coastal Plain LAn	Southern Arctic LAn
0.366199	-0.131135	Tuktoyaktuk Coastal Plain LAn	Southern Arctic LAn
0.270986	-0.120314	Tuktoyaktuk Coastal Plain LAn	Southern Arctic LAn
0.321342	-0.119642	Tuktoyaktuk Coastal Plain LAn	Southern Arctic LAn
0.321342	-0.119642	Tuktoyaktuk Coastal Plain LAn	Southern Arctic LAn
0.240619	-0.113264	Travaillant Upland HS	Taiga Plains HS
0.269717	-0.105297	Tuktoyaktuk Coastal Plain LAn	Southern Arctic LAn
0.378173	-0.219675	Tuktoyaktuk Coastal Plain LAn	Southern Arctic LAn
0.31376	0.0334537	East Banks Hills MA	Northern Arctic MA
0.31376	0.0334537	East Banks Hills MA	Northern Arctic MA
0.333873	0.116398	East Banks Hills MA	Northern Arctic MA
0.363548	-0.0149818	East Banks Hills MA	Northern Arctic MA
0.357813	0.118203	East Banks Hills MA	Northern Arctic MA
0.431515	0.0820549	East Banks Hills MA	Northern Arctic MA
0.208244	-0.0690234	West Banks Coastal Plain MA	Northern Arctic MA
0.279043	0.472644	East Banks Hills MA	Northern Arctic MA
0.232255	0.879826	East Banks Hills MA	Northern Arctic MA
0.361045	-0.00156205	East Banks Hills MA	Northern Arctic MA
0.31376	0.0334537	East Banks Hills MA	Northern Arctic MA
0.31376	0.0334537	East Banks Hills MA	Northern Arctic MA
0.208244	-0.0690234	West Banks Coastal Plain MA	Northern Arctic MA
0.310689	-0.00223439	East Banks Hills MA	Northern Arctic MA
0.31376	0.0334537	East Banks Hills MA	Northern Arctic MA
0.214256	-0.0255564	West Banks Coastal Plain MA	Northern Arctic MA
0.336497	0.271444	East Banks Hills MA	Northern Arctic MA
0.300136	0.173707	West Banks Coastal Plain MA	Northern Arctic MA
0.193698	-0.16773	West Banks Coastal Plain MA	Northern Arctic MA
0.314939	-0.206273	West Banks Coastal Plain MA	Northern Arctic MA
0.273666	-0.12779	West Banks Coastal Plain MA	Northern Arctic MA
0.312437	-0.192853	West Banks Coastal Plain MA	Northern Arctic MA
0.314939	-0.206273	West Banks Coastal Plain MA	Northern Arctic MA
0.37391	-0.229126	West Banks Coastal Plain MA	Northern Arctic MA
0.312437	-0.192853	West Banks Coastal Plain MA	Northern Arctic MA
0.312437	-0.192853	West Banks Coastal Plain MA	Northern Arctic MA
0.197208	-0.110843	West Banks Coastal Plain MA	Northern Arctic MA
0.193698	-0.16773	West Banks Coastal Plain MA	Northern Arctic MA
0.314939	-0.206273	West Banks Coastal Plain MA	Northern Arctic MA
0.267654	-0.171257	West Banks Coastal Plain MA	Northern Arctic MA
0.238542	-0.0667512	West Banks Coastal Plain MA	Northern Arctic MA
0.326624	-0.19411	West Banks Coastal Plain MA	Northern Arctic MA
0.265151	-0.157837	West Banks Coastal Plain MA	Northern Arctic MA
0.240865	-0.116642	West Banks Coastal Plain MA	Northern Arctic MA
0.31376	0.0334537	West Banks Coastal Plain MA	Northern Arctic MA
0.122979	-0.10327	West Banks Coastal Plain MA	Northern Arctic MA
0.214256	-0.0255564	West Banks Coastal Plain MA	Northern Arctic MA
0.299568	0.124599	West Banks Coastal Plain MA	Northern Arctic MA
0.272779	0.179214	West Banks Coastal Plain MA	Northern Arctic MA
0.261542	-0.0605721	West Banks Coastal Plain MA	Northern Arctic MA
0.272779	0.179214	West Banks Coastal Plain MA	Northern Arctic MA
0.214256	-0.0255564	West Banks Coastal Plain MA	Northern Arctic MA
-0.332377	0.36944	Mackenzie Foothills LSbs	Taiga Cordillera LS
-0.204942	-0.317104	North Mackenzie Plain LS	Taiga Plains LS
-0.17066	1.05203	Carcajou Plain LSb	Taiga Cordillera LS
-0.197361	0.600156	Carcajou Plain LSb	Taiga Cordillera LS
-0.0827649	-0.218805	Keller Plain LS	Taiga Plains LS
-0.0016814	-0.174035	Keller Plain LS	Taiga Plains LS
-0.27488	-0.0896131	North Mackenzie Plain LS	Taiga Plains LS
-0.0935631	0.158857	Keller Plain LS	Taiga Plains LS
-0.141385	0.0789672	Keller Plain LS	Taiga Plains LS
-0.184313	0.319176	North Mackenzie Plain LS	Taiga Plains LS
-0.0569825	-0.0198955	Keller Plain LS	Taiga Plains LS
-0.204754	0.0686403	North Mackenzie Plain LS	Taiga Plains LS
-0.0879043	-0.16083	North Mackenzie Plain LS	Taiga Plains LS
-0.240683	0.0451094	North Mackenzie Plain LS	Taiga Plains LS
-0.13968	0.321864	Carcajou Plain LSb	Taiga Cordillera LS
-0.410293	-0.275906	North Mackenzie Plain LS	Taiga Plains LS
-0.120559	0.772776	Carcajou Plain LSb	Taiga Cordillera LS
-0.367606	-0.199109	North Mackenzie Plain LS	Taiga Plains LS
-0.355963	-0.134383	North Mackenzie Plain LS	Taiga Plains LS
-0.17623	0.10744	North Mackenzie Plain LS	Taiga Plains LS
-0.10768	0.0833513	North Mackenzie Plain LS	Taiga Plains LS
-0.325143	-0.108129	North Mackenzie Plain LS	Taiga Plains LS
-0.177779	0.386624	North Mackenzie Plain LS	Taiga Plains LS
-0.270941	-0.16926	North Mackenzie Plain LS	Taiga Plains LS
-0.325143	-0.108129	North Mackenzie Plain LS	Taiga Plains LS
-0.18973	0.0781635	North Mackenzie Plain LS	Taiga Plains LS
-0.325143	-0.108129	North Mackenzie Plain LS	Taiga Plains LS
-0.275714	-0.0553225	North Mackenzie Plain LS	Taiga Plains LS
-0.229897	-0.0253614	North Mackenzie Plain LS	Taiga Plains LS
-0.410293	-0.275906	North Mackenzie Plain LS	Taiga Plains LS
-0.227876	-0.124068	North Mackenzie Plain LS	Taiga Plains LS
-0.367606	-0.199109	North Mackenzie Plain LS	Taiga Plains LS
-0.177779	0.386624	North Mackenzie Plain LS	Taiga Plains LS
-0.206302	0.347825	North Mackenzie Plain LS	Taiga Plains LS
-0.325143	-0.108129	North Mackenzie Plain LS	Taiga Plains LS
-0.367606	-0.199109	North Mackenzie Plain LS	Taiga Plains LS
-0.204754	0.0686403	North Mackenzie Plain LS	Taiga Plains LS
-0.264929	-0.125793	North Mackenzie Plain LS	Taiga Plains LS
-0.254183	0.0158334	North Mackenzie Plain LS	Taiga Plains LS
-0.339238	0.0601399	North Mackenzie Plain LS	Taiga Plains LS
-0.215834	-0.0572932	North Mackenzie Plain LS	Taiga Plains LS
-0.331156	-0.151596	North Mackenzie Plain LS	Taiga Plains LS
-0.17623	0.10744	North Mackenzie Plain LS	Taiga Plains LS
-0.332574	-0.0986769	North Mackenzie Plain LS	Taiga Plains LS
-0.204754	0.0686403	North Mackenzie Plain LS	Taiga Plains LS
-0.279161	0.0382363	North Mackenzie Plain LS	Taiga Plains LS
-0.329175	-0.188998	North Mackenzie Plain LS	Taiga Plains LS
-0.325143	-0.108129	North Mackenzie Plain LS	Taiga Plains LS
-0.290763	0.194586	North Mackenzie Plain LS	Taiga Plains LS
-0.325143	-0.108129	North Mackenzie Plain LS	Taiga Plains LS
-0.242231	0.324294	North Mackenzie Plain LS	Taiga Plains LS
-0.367606	-0.199109	North Mackenzie Plain LS	Taiga Plains LS
-0.177779	0.386624	North Mackenzie Plain LS	Taiga Plains LS
-0.339332	-0.151943	North Mackenzie Plain LS	Taiga Plains LS
-0.35686	-0.057482	North Mackenzie Plain LS	Taiga Plains LS
-0.265826	-0.0488923	North Mackenzie Plain LS	Taiga Plains LS
-0.172554	0.582943	North Mackenzie Plain LS	Taiga Plains LS
-0.295227	-0.128065	North Mackenzie Plain LS	Taiga Plains LS
-0.325143	-0.108129	North Mackenzie Plain LS	Taiga Plains LS
-0.247216	-0.0223391	Mackenzie Foothills LSbs	Taiga Cordillera LS
-0.331677	-0.175578	Mackenzie Foothills LSbs	Taiga Cordillera LS
-0.247216	-0.0223391	Mackenzie Foothills LSbs	Taiga Cordillera LS
-0.130613	0.649941	Mackenzie Foothills LSbs	Taiga Cordillera LS
-0.182764	0.039991	Mackenzie Foothills LSbs	Taiga Cordillera LS
-0.184313	0.319176	Mackenzie Foothills LSbs	Taiga Cordillera LS
-0.296645	-0.075146	Mackenzie Foothills LSbs	Taiga Cordillera LS
-0.247216	-0.0223391	Mackenzie Foothills LSbs	Taiga Cordillera LS
-0.286957	0.443825	Mackenzie Foothills LSbs	Taiga Cordillera LS
-0.298194	0.204039	Mackenzie Foothills LSbs	Taiga Cordillera LS
-0.204754	0.0686403	Mackenzie Foothills LSbs	Taiga Cordillera LS
-0.247216	-0.0223391	Great Slave Lowland HB	Taiga Shield HB
-0.210766	0.0251733	Great Slave Lowland HB	Taiga Shield HB
-0.271502	0.0188557	Great Slave Lowland HB	Taiga Shield HB
-0.247216	-0.0223391	Great Slave Lowland HB	Taiga Shield HB
-0.277515	-0.0246113	Great Slave Lowland HB	Taiga Shield HB
-0.247216	-0.0223391	Great Slave Lowland HB	Taiga Shield HB
-0.326944	-0.0774181	Great Slave Upland HB	Taiga Shield HB
-0.260195	-0.0276336	Great Slave Lowland HB	Taiga Shield HB
-0.326944	-0.0774181	Great Slave Upland HB	Taiga Shield HB
-0.277515	-0.0246113	Great Slave Lowland HB	Taiga Shield HB
-0.260195	-0.0276336	Great Slave Lowland HB	Taiga Shield HB
-0.326944	-0.0774181	Great Slave Upland HB	Taiga Shield HB
-0.260195	-0.0276336	Great Slave Lowland HB	Taiga Shield HB
-0.326944	-0.0774181	Great Slave Lowland HB	Taiga Shield HB
-0.326944	-0.0774181	Great Slave Upland HB	Taiga Shield HB
-0.320931	-0.0339512	Great Slave Lowland HB	Taiga Shield HB
-0.326944	-0.0774181	Great Slave Lowland HB	Taiga Shield HB
-0.279658	-0.112434	Great Slave Upland HB	Taiga Shield HB
-0.326944	-0.0774181	Great Slave Lowland HB	Taiga Shield HB
-0.271502	0.0188557	Great Slave Upland HB	Taiga Shield HB
-0.326944	-0.0774181	Great Slave Lowland HB	Taiga Shield HB
-0.210766	0.0251733	Great Slave Lowland HB	Taiga Shield HB
-0.279658	-0.112434	Great Slave Upland HB	Taiga Shield HB
-0.296645	-0.075146	Great Slave Lowland HB	Taiga Shield HB
-0.326944	-0.0774181	Great Slave Upland HB	Taiga Shield HB
-0.277515	-0.0246113	Great Slave Lowland HB	Taiga Shield HB
-0.326944	-0.0774181	Great Slave Lowland HB	Taiga Shield HB
-0.326944	-0.0774181	Great Slave Lowland HB	Taiga Shield HB
-0.277515	-0.0246113	Great Slave Upland HB	Taiga Shield HB
-0.277515	-0.0246113	Great Slave Upland HB	Taiga Shield HB
-0.326944	-0.0774181	Great Slave Lowland HB	Taiga Shield HB
-0.277515	-0.0246113	Great Slave Upland HB	Taiga Shield HB
-0.326944	-0.0774181	Great Slave Upland HB	Taiga Shield HB
-0.326944	-0.0774181	Great Slave Lowland HB	Taiga Shield HB
-0.277515	-0.0246113	Great Slave Upland HB	Taiga Shield HB
-0.232657	-0.0361052	Great Slave Upland HB	Taiga Shield HB
-0.320931	-0.0339512	Great Slave Lowland HB	Taiga Shield HB
-0.296645	-0.075146	Great Slave Lowland HB	Taiga Shield HB
-0.326944	-0.0774181	Great Slave Upland HB	Taiga Shield HB
-0.210766	0.0251733	Great Slave Upland HB	Taiga Shield HB
-0.326944	-0.0774181	Great Slave Upland HB	Taiga Shield HB
-0.271502	0.0188557	Great Slave Lowland HB	Taiga Shield HB
-0.271502	0.0188557	Great Slave Upland HB	Taiga Shield HB
-0.320931	-0.0339512	Great Slave Lowland HB	Taiga Shield HB
-0.326944	-0.0774181	Great Slave Lowland HB	Taiga Shield HB
-0.326944	-0.0774181	Great Slave Lowland HB	Taiga Shield HB
-0.296722	-0.0863657	Great Slave Lowland HB	Taiga Shield HB
-0.326944	-0.0774181	Great Slave Upland HB	Taiga Shield HB
-0.326944	-0.0774181	Great Slave Lowland HB	Taiga Shield HB
-0.213062	0.0377188	Great Slave Upland HB	Taiga Shield HB
-0.362872	-0.100949	Great Slave Lowland HB	Taiga Shield HB
-0.260195	-0.0276336	Great Slave Lowland HB	Taiga Shield HB
-0.260195	-0.0276336	Great Slave Lowland HB	Taiga Shield HB
-0.326944	-0.0774181	Great Slave Upland HB	Taiga Shield HB
-0.326944	-0.0774181	Great Slave Upland HB	Taiga Shield HB
-0.326944	-0.0774181	Great Slave Lowland HB	Taiga Shield HB
-0.277515	-0.0246113	Great Slave Upland HB	Taiga Shield HB
-0.326944	-0.0774181	Great Slave Lowland HB	Taiga Shield HB
-0.326944	-0.0774181	Great Slave Lowland HB	Taiga Shield HB
-0.260195	-0.0276336	Great Slave Lowland HB	Taiga Shield HB
-0.302658	-0.118613	Great Slave Lowland HB	Taiga Shield HB
-0.20705	0.0811858	Great Slave Upland HB	Taiga Shield HB
-0.326944	-0.0774181	Great Slave Upland HB	Taiga Shield HB
-0.326944	-0.0774181	Great Slave Upland HB	Taiga Shield HB
-0.277515	-0.0246113	Great Slave Upland HB	Taiga Shield HB
-0.326944	-0.0774181	Great Slave Lowland HB	Taiga Shield HB
-0.260195	-0.0276336	Great Slave Lowland HB	Taiga Shield HB
-0.326944	-0.0774181	Great Slave Upland HB	Taiga Shield HB
-0.260195	-0.0276336	Great Slave Lowland HB	Taiga Shield HB
-0.254183	0.0158334	Great Slave Lowland HB	Taiga Shield HB
-0.210766	0.0251733	Great Slave Lowland HB	Taiga Shield HB
-0.173075	0.558962	Mackenzie Foothills LSbs	Taiga Cordillera LS
-0.296645	-0.075146	Mackenzie Foothills LSbs	Taiga Cordillera LS
-0.0814651	0.708279	Mackenzie Foothills LSbs	Taiga Cordillera LS
-0.129525	-0.0858106	Carcajou Plain LSb	Taiga Cordillera LS
-0.233742	0.266369	Mackenzie Foothills LSbs	Taiga Cordillera LS
-0.14185	0.410155	Mackenzie Foothills LSbs	Taiga Cordillera LS
-0.130613	0.649941	Mackenzie Foothills LSbs	Taiga Cordillera LS
-0.130613	0.649941	Mackenzie Foothills LSbs	Taiga Cordillera LS
-0.247216	-0.0223391	Mackenzie Foothills LSbs	Taiga Cordillera LS
-0.14185	0.410155	Mackenzie Foothills LSbs	Taiga Cordillera LS
-0.14185	0.410155	Mackenzie Foothills LSbs	Taiga Cordillera LS
-0.14185	0.410155	Mackenzie Foothills LSbs	Taiga Cordillera LS
-0.232193	-0.0128159	Carcajou Plain LSb	Taiga Cordillera LS
-0.130613	0.649941	Mackenzie Foothills LSbs	Taiga Cordillera LS
-0.254183	0.0158334	Mackenzie Foothills LSbs	Taiga Cordillera LS
-0.0814651	0.708279	Mackenzie Foothills LSbs	Taiga Cordillera LS
-0.0203779	0.889221	Mackenzie Foothills LSbs	Taiga Cordillera LS
-0.182764	0.039991	Mackenzie Foothills LSbs	Taiga Cordillera LS
-0.14185	0.410155	Mackenzie Foothills LSbs	Taiga Cordillera LS
-0.0964428	0.323137	Mackenzie Foothills LSbs	Taiga Cordillera LS
-0.130613	0.649941	Mackenzie Foothills LSbs	Taiga Cordillera LS
-0.14185	0.410155	Mackenzie Foothills LSbs	Taiga Cordillera LS
-0.109229	0.362536	Carcajou Plain LSb	Taiga Cordillera LS
-0.144369	0.366764	Mackenzie Foothills LSbs	Taiga Cordillera LS
-0.130613	0.649941	Carcajou Plain LSb	Taiga Cordillera LS
-0.101218	0.182492	Mackenzie Foothills LSbs	Taiga Cordillera LS
-0.0814651	0.708279	Mackenzie Foothills LSbs	Taiga Cordillera LS
-0.17066	1.05203	Mackenzie Foothills LSbs	Taiga Cordillera LS
-0.109229	0.362536	Mackenzie Foothills LSbs	Taiga Cordillera LS
-0.173357	0.564492	Mackenzie Foothills LSbs	Taiga Cordillera LS
-0.0814651	0.708279	Mackenzie Foothills LSbs	Taiga Cordillera LS
-0.14185	0.410155	Mackenzie Foothills LSbs	Taiga Cordillera LS
-0.130613	0.649941	Mackenzie Foothills LSbs	Taiga Cordillera LS
-0.0814651	0.708279	Mackenzie Foothills LSbs	Taiga Cordillera LS
-0.213123	0.961052	Mackenzie Foothills LSbs	Taiga Cordillera LS
-0.130613	0.649941	Mackenzie Foothills LSbs	Taiga Cordillera LS
-0.130613	0.649941	Mackenzie Foothills LSbs	Taiga Cordillera LS
-0.130613	0.649941	Mackenzie Foothills LSbs	Taiga Cordillera LS
-0.0972269	1.06917	Mackenzie Foothills LSbs	Taiga Cordillera LS
-0.231021	0.102554	Carcajou Plain LSb	Taiga Cordillera LS
-0.133859	1.27417	Mackenzie Foothills LSbs	Taiga Cordillera LS
-0.0814651	0.708279	Mackenzie Foothills LSbs	Taiga Cordillera LS
-0.199572	-0.060435	Carcajou Plain LSb	Taiga Cordillera LS
-0.237528	0.496631	Mackenzie Foothills LSbs	Taiga Cordillera LS
-0.296645	-0.075146	Mackenzie Foothills LSbs	Taiga Cordillera LS
-0.14185	0.410155	Mackenzie Foothills LSbs	Taiga Cordillera LS
-0.130613	0.649941	Mackenzie Foothills LSbs	Taiga Cordillera LS
-0.14185	0.410155	Mackenzie Foothills LSbs	Taiga Cordillera LS
-0.14185	0.410155	Mackenzie Foothills LSbs	Taiga Cordillera LS
0.285828	-0.101767	West Banks Coastal Plain MA	Northern Arctic MA
0.324839	0.0478234	East Banks Hills MA	Northern Arctic MA
0.376586	0.497859	East Banks Hills MA	Northern Arctic MA
0.147004	0.322459	East Banks Hills MA	Northern Arctic MA
0.391958	0.191703	East Banks Hills MA	Northern Arctic MA
0.338046	-0.00774117	East Banks Hills MA	Northern Arctic MA
0.334218	-0.221746	West Banks Coastal Plain MA	Northern Arctic MA
0.452374	0.268043	East Banks Hills MA	Northern Arctic MA
0.147004	0.322459	East Banks Hills MA	Northern Arctic MA
0.444289	-0.0147731	East Banks Hills MA	Northern Arctic MA
0.138752	0.257155	East Banks Hills MA	Northern Arctic MA
0.24978	0.173035	West Banks Coastal Plain MA	Northern Arctic MA
0.269868	0.0148337	East Banks Hills MA	Northern Arctic MA
0.343784	0.219878	East Banks Hills MA	Northern Arctic MA
0.245688	-0.242638	West Banks Coastal Plain MA	Northern Arctic MA
0.319943	0.0365835	West Banks Coastal Plain MA	Northern Arctic MA
0.367848	0.594174	East Banks Hills MA	Northern Arctic MA
0.358159	0.0752034	East Banks Hills MA	Northern Arctic MA
0.311899	-0.060828	East Banks Hills MA	Northern Arctic MA
0.138752	0.257155	East Banks Hills MA	Northern Arctic MA
0.271917	0.421403	East Banks Hills MA	Northern Arctic MA
0.147004	0.322459	East Banks Hills MA	Northern Arctic MA
0.266078	-0.159486	West Banks Coastal Plain MA	Northern Arctic MA
0.158574	-0.106691	East Banks Hills MA	Northern Arctic MA
0.337772	0.176411	East Banks Hills MA	Northern Arctic MA
0.408515	0.0758758	East Banks Hills MA	Northern Arctic MA
0.209186	-0.182027	West Banks Coastal Plain MA	Northern Arctic MA
0.271163	-0.11437	West Banks Coastal Plain MA	Northern Arctic MA
0.213734	-0.0048866	East Banks Hills MA	Northern Arctic MA
0.343258	0.112817	East Banks Hills MA	Northern Arctic MA
0.286141	0.270771	East Banks Hills MA	Northern Arctic MA
0.357294	-0.204347	West Banks Coastal Plain MA	Northern Arctic MA
0.381233	0.0914846	East Banks Hills MA	Northern Arctic MA
0.401467	0.342894	East Banks Hills MA	Northern Arctic MA
0.332242	0.540654	East Banks Hills MA	Northern Arctic MA
0.332547	-0.0199074	East Banks Hills MA	Northern Arctic MA
0.467038	0.280646	East Banks Hills MA	Northern Arctic MA
0.445316	0.298013	East Banks Hills MA	Northern Arctic MA
0.192411	0.235441	East Banks Hills MA	Northern Arctic MA
0.332034	-0.0512081	East Banks Hills MA	Northern Arctic MA
0.277969	-0.0399928	East Banks Hills MA	Northern Arctic MA
0.160745	-0.194982	West Banks Coastal Plain MA	Northern Arctic MA
0.343271	0.188578	East Banks Hills MA	Northern Arctic MA
0.23253	-0.110218	East Banks Hills MA	Northern Arctic MA
0.353701	0.351936	East Banks Hills MA	Northern Arctic MA
0.294003	-0.146491	East Banks Hills MA	Northern Arctic MA
0.407828	0.609972	East Banks Hills MA	Northern Arctic MA
0.465489	0.559831	East Banks Hills MA	Northern Arctic MA
0.279815	-0.145234	West Banks Coastal Plain MA	Northern Arctic MA
0.449788	-0.00260689	East Banks Hills MA	Northern Arctic MA
0.446714	0.317313	East Banks Hills MA	Northern Arctic MA
0.270096	0.617166	East Banks Hills MA	Northern Arctic MA
0.342235	0.499063	East Banks Hills MA	Northern Arctic MA
0.404744	0.152304	East Banks Hills MA	Northern Arctic MA
0.238542	-0.0667512	East Banks Hills MA	Northern Arctic MA
0.408515	0.0758758	East Banks Hills MA	Northern Arctic MA
0.238542	-0.0667512	East Banks Hills MA	Northern Arctic MA
0.267321	-0.246128	West Banks Coastal Plain MA	Northern Arctic MA
0.349238	0.0292844	West Banks Coastal Plain MA	Northern Arctic MA
0.341289	-0.181507	East Banks Hills MA	Northern Arctic MA
0.169812	0.133095	West Banks Coastal Plain MA	Northern Arctic MA
0.426128	-0.1351	East Banks Hills MA	Northern Arctic MA
0.337779	-0.238394	East Banks Hills MA	Northern Arctic MA
0.205934	-0.131605	West Banks Coastal Plain MA	Northern Arctic MA
0.341289	-0.181507	East Banks Hills MA	Northern Arctic MA
0.421629	0.385128	East Banks Hills MA	Northern Arctic MA
0.357218	-0.215567	West Banks Coastal Plain MA	Northern Arctic MA
0.341289	-0.181507	East Banks Hills MA	Northern Arctic MA
0.314952	-0.188307	East Banks Hills MA	Northern Arctic MA
0.457964	-0.0473314	East Banks Hills MA	Northern Arctic MA
0.349283	0.232045	East Banks Hills MA	Northern Arctic MA
0.238542	-0.0667512	East Banks Hills MA	Northern Arctic MA
0.434478	0.281188	East Banks Hills MA	Northern Arctic MA
0.214035	-0.186431	West Banks Coastal Plain MA	Northern Arctic MA
0.503215	0.431799	East Banks Hills MA	Northern Arctic MA
0.314607	-0.281144	West Banks Coastal Plain MA	Northern Arctic MA
0.324673	-0.156728	West Banks Coastal Plain MA	Northern Arctic MA
0.283399	-0.0782452	East Banks Hills MA	Northern Arctic MA
0.369253	-0.21064	East Banks Hills MA	Northern Arctic MA
0.360029	0.613687	East Banks Hills MA	Northern Arctic MA
0.28769	-0.00841351	East Banks Hills MA	Northern Arctic MA
0.37391	-0.229126	East Banks Hills MA	Northern Arctic MA
0.335276	-0.224974	East Banks Hills MA	Northern Arctic MA
0.493333	-0.292362	East Banks Hills MA	Northern Arctic MA
0.163038	0.21596	East Banks Hills MA	Northern Arctic MA
0.467992	0.546411	East Banks Hills MA	Northern Arctic MA
0.281851	0.20094	East Banks Hills MA	Northern Arctic MA
0.390619	0.0890209	East Banks Hills MA	Northern Arctic MA
0.41194	-0.133843	East Banks Hills MA	Northern Arctic MA
0.411018	0.062456	East Banks Hills MA	Northern Arctic MA
0.271073	-0.0433435	East Banks Hills MA	Northern Arctic MA
0.283399	-0.0782452	East Banks Hills MA	Northern Arctic MA
0.441136	0.0282567	East Banks Hills MA	Northern Arctic MA
0.160745	-0.194982	West Banks Coastal Plain MA	Northern Arctic MA
0.150819	0.253692	East Banks Hills MA	Northern Arctic MA
0.294003	-0.146491	East Banks Hills MA	Northern Arctic MA
0.223363	0.174167	East Banks Hills MA	Northern Arctic MA
0.511262	-0.0388801	East Banks Hills MA	Northern Arctic MA
0.158574	-0.106691	West Banks Coastal Plain MA	Northern Arctic MA
0.53173	0.260932	East Banks Hills MA	Northern Arctic MA
0.338046	-0.00774117	East Banks Hills MA	Northern Arctic MA
0.414443	-0.147263	East Banks Hills MA	Northern Arctic MA
0.419753	0.315662	East Banks Hills MA	Northern Arctic MA
0.335276	-0.224974	West Banks Coastal Plain MA	Northern Arctic MA
0.164587	-0.0632243	West Banks Coastal Plain MA	Northern Arctic MA
0.314607	-0.281144	West Banks Coastal Plain MA	Northern Arctic MA
0.158574	-0.106691	West Banks Coastal Plain MA	Northern Arctic MA
0.238542	-0.0667512	East Banks Hills MA	Northern Arctic MA
0.297065	0.138019	East Banks Hills MA	Northern Arctic MA
0.385331	-0.0427569	East Banks Hills MA	Northern Arctic MA
0.24627	0.116148	West Banks Coastal Plain MA	Northern Arctic MA
0.238542	-0.0667512	East Banks Hills MA	Northern Arctic MA
0.341922	0.126525	East Banks Hills MA	Northern Arctic MA
0.457964	-0.0473314	East Banks Hills MA	Northern Arctic MA
0.158574	-0.106691	West Banks Coastal Plain MA	Northern Arctic MA
0.236993	0.212434	East Banks Hills MA	Northern Arctic MA
0.212185	0.274298	East Banks Hills MA	Northern Arctic MA
0.430188	-0.0542508	East Banks Hills MA	Northern Arctic MA
0.343151	-0.0881537	East Banks Hills MA	Northern Arctic MA
0.248231	0.452219	East Banks Hills MA	Northern Arctic MA
0.364008	0.197571	East Banks Hills MA	Northern Arctic MA
0.324673	-0.156728	West Banks Coastal Plain MA	Northern Arctic MA
0.158574	-0.106691	West Banks Coastal Plain MA	Northern Arctic MA
0.388008	-0.0996476	East Banks Hills MA	Northern Arctic MA
0.283338	-0.20082	West Banks Coastal Plain MA	Northern Arctic MA
0.189001	0.421272	East Banks Hills MA	Northern Arctic MA
0.285828	-0.101767	East Banks Hills MA	Northern Arctic MA
0.343271	0.188578	East Banks Hills MA	Northern Arctic MA
0.458477	-0.0160307	East Banks Hills MA	Northern Arctic MA
0.268703	-0.198274	West Banks Coastal Plain MA	Northern Arctic MA
0.508833	-0.0153583	East Banks Hills MA	Northern Arctic MA
0.421347	0.263849	East Banks Hills MA	Northern Arctic MA
0.238542	-0.0667512	East Banks Hills MA	Northern Arctic MA
0.279815	-0.145234	West Banks Coastal Plain MA	Northern Arctic MA
0.36736	-0.140568	East Banks Hills MA	Northern Arctic MA
0.408515	0.0758758	East Banks Hills MA	Northern Arctic MA
0.463976	-0.00386441	East Banks Hills MA	Northern Arctic MA
0.36246	0.476756	East Banks Hills MA	Northern Arctic MA
0.341922	0.126525	East Banks Hills MA	Northern Arctic MA
0.303445	-0.334923	West Banks Coastal Plain MA	Northern Arctic MA
0.408515	0.0758758	East Banks Hills MA	Northern Arctic MA
0.163038	0.21596	East Banks Hills MA	Northern Arctic MA
0.453372	0.0643819	East Banks Hills MA	Northern Arctic MA
0.238542	-0.0667512	East Banks Hills MA	Northern Arctic MA
0.294003	-0.146491	East Banks Hills MA	Northern Arctic MA
0.463061	0.583352	East Banks Hills MA	Northern Arctic MA
0.359156	-0.110993	West Banks Coastal Plain MA	Northern Arctic MA
0.392592	0.499736	East Banks Hills MA	Northern Arctic MA
0.310038	-0.154182	East Banks Hills MA	Northern Arctic MA
0.544636	0.41044	East Banks Hills MA	Northern Arctic MA
0.341289	-0.181507	East Banks Hills MA	Northern Arctic MA
0.343151	-0.0881537	East Banks Hills MA	Northern Arctic MA
0.396009	-0.100901	East Banks Hills MA	Northern Arctic MA
0.281677	-0.0518805	East Banks Hills MA	Northern Arctic MA
0.367544	0.0716221	East Banks Hills MA	Northern Arctic MA
0.402503	0.0324088	East Banks Hills MA	Northern Arctic MA
0.287991	-0.189958	East Banks Hills MA	Northern Arctic MA
0.343151	-0.0881537	East Banks Hills MA	Northern Arctic MA
0.279815	-0.145234	East Banks Hills MA	Northern Arctic MA
0.341785	0.403221	East Banks Hills MA	Northern Arctic MA
0.241045	-0.080171	West Banks Coastal Plain MA	Northern Arctic MA
0.238542	-0.0667512	East Banks Hills MA	Northern Arctic MA
0.238542	-0.0667512	East Banks Hills MA	Northern Arctic MA
0.400308	0.607992	East Banks Hills MA	Northern Arctic MA
0.275762	-0.226183	West Banks Coastal Plain MA	Northern Arctic MA
0.382903	-0.0192351	East Banks Hills MA	Northern Arctic MA
0.505324	-0.072245	East Banks Hills MA	Northern Arctic MA
0.312437	-0.192853	East Banks Hills MA	Northern Arctic MA
0.295373	-0.166785	West Banks Coastal Plain MA	Northern Arctic MA
0.188796	-0.115639	West Banks Coastal Plain MA	Northern Arctic MA
0.385405	-0.0326549	East Banks Hills MA	Northern Arctic MA
0.404744	0.152304	East Banks Hills MA	Northern Arctic MA
0.251316	-0.223289	East Banks Hills MA	Northern Arctic MA
0.337138	-0.131621	East Banks Hills MA	Northern Arctic MA
0.246877	-0.0731754	East Banks Hills MA	Northern Arctic MA
0.279483	0.523702	East Banks Hills MA	Northern Arctic MA
0.323115	-0.250997	West Banks Coastal Plain MA	Northern Arctic MA
0.417952	-0.0903759	East Banks Hills MA	Northern Arctic MA
0.28769	-0.00841351	East Banks Hills MA	Northern Arctic MA
0.211872	-0.0982401	East Banks Hills MA	Northern Arctic MA
0.307351	-0.237968	West Banks Coastal Plain MA	Northern Arctic MA
0.240651	-0.277617	West Banks Coastal Plain MA	Northern Arctic MA
0.312208	-0.242473	East Banks Hills MA	Northern Arctic MA
0.430188	-0.0542508	East Banks Hills MA	Northern Arctic MA
0.473413	-0.170116	East Banks Hills MA	Northern Arctic MA
0.452374	0.268043	East Banks Hills MA	Northern Arctic MA
0.335276	-0.224974	East Banks Hills MA	Northern Arctic MA
0.388008	-0.0996476	East Banks Hills MA	Northern Arctic MA
0.391958	0.191703	East Banks Hills MA	Northern Arctic MA
0.238542	-0.0667512	East Banks Hills MA	Northern Arctic MA
0.280129	0.227304	East Banks Hills MA	Northern Arctic MA
0.161077	-0.120111	West Banks Coastal Plain MA	Northern Arctic MA
0.288898	-0.0660789	East Banks Hills MA	Northern Arctic MA
0.488422	-0.00675897	East Banks Hills MA	Northern Arctic MA
0.337779	-0.238394	East Banks Hills MA	Northern Arctic MA
0.440792	-0.122497	East Banks Hills MA	Northern Arctic MA
0.312437	-0.192853	West Banks Coastal Plain MA	Northern Arctic MA
0.418204	0.594846	East Banks Hills MA	Northern Arctic MA
0.214256	-0.0255564	East Banks Hills MA	Northern Arctic MA
0.499109	0.308551	East Banks Hills MA	Northern Arctic MA
0.382903	-0.0192351	East Banks Hills MA	Northern Arctic MA
0.349283	0.232045	East Banks Hills MA	Northern Arctic MA
0.218959	0.191432	East Banks Hills MA	Northern Arctic MA
0.343334	0.124037	East Banks Hills MA	Northern Arctic MA
0.121703	-0.124755	West Banks Coastal Plain MA	Northern Arctic MA
0.4534	0.0969953	East Banks Hills MA	Northern Arctic MA
0.391534	0.563358	East Banks Hills MA	Northern Arctic MA
0.386146	-0.193001	East Banks Hills MA	Northern Arctic MA
0.24627	0.116148	East Banks Hills MA	Northern Arctic MA
0.393507	-0.0874814	East Banks Hills MA	Northern Arctic MA
0.342659	-0.201801	West Banks Coastal Plain MA	Northern Arctic MA
0.324673	-0.156728	West Banks Coastal Plain MA	Northern Arctic MA
0.158574	-0.106691	East Banks Hills MA	Northern Arctic MA
0.43337	0.419166	East Banks Hills MA	Northern Arctic MA
0.295359	-0.0845383	East Banks Hills MA	Northern Arctic MA
0.36246	0.476756	East Banks Hills MA	Northern Arctic MA
0.396009	-0.100901	East Banks Hills MA	Northern Arctic MA
0.354461	0.261471	East Banks Hills MA	Northern Arctic MA
0.208598	0.562917	East Banks Hills MA	Northern Arctic MA
0.312511	-0.182751	West Banks Coastal Plain MA	Northern Arctic MA
0.502162	0.219607	East Banks Hills MA	Northern Arctic MA
0.430188	-0.0542508	East Banks Hills MA	Northern Arctic MA
0.277713	0.121139	East Banks Hills MA	Northern Arctic MA
0.273679	-0.109824	East Banks Hills MA	Northern Arctic MA
0.408515	0.0758758	East Banks Hills MA	Northern Arctic MA
0.373493	0.17963	East Banks Hills MA	Northern Arctic MA
0.440792	-0.122497	East Banks Hills MA	Northern Arctic MA
0.41411	-0.222134	East Banks Hills MA	Northern Arctic MA
0.27585	0.214902	East Banks Hills MA	Northern Arctic MA
0.288116	-0.00321229	West Banks Coastal Plain MA	Northern Arctic MA
0.250717	-0.153201	West Banks Coastal Plain MA	Northern Arctic MA
0.352822	0.0962732	East Banks Hills MA	Northern Arctic MA
0.394095	0.0177905	West Banks Coastal Plain MA	Northern Arctic MA
0.164587	-0.0632243	East Banks Hills MA	Northern Arctic MA
0.26975	-0.26965	West Banks Coastal Plain MA	Northern Arctic MA
0.351864	-0.166095	East Banks Hills MA	Northern Arctic MA
0.324673	-0.156728	East Banks Hills MA	Northern Arctic MA
0.349283	0.232045	East Banks Hills MA	Northern Arctic MA
0.332034	-0.0512081	East Banks Hills MA	Northern Arctic MA
0.347734	0.511229	East Banks Hills MA	Northern Arctic MA
0.425704	0.236554	East Banks Hills MA	Northern Arctic MA
0.343334	0.124037	East Banks Hills MA	Northern Arctic MA
0.420116	-0.178567	East Banks Hills MA	Northern Arctic MA
0.3064	0.467137	East Banks Hills MA	Northern Arctic MA
0.341289	-0.181507	East Banks Hills MA	Northern Arctic MA
0.295373	-0.166785	West Banks Coastal Plain MA	Northern Arctic MA
0.410356	-0.245416	East Banks Hills MA	Northern Arctic MA
0.334218	-0.221746	West Banks Coastal Plain MA	Northern Arctic MA
0.313161	-0.27207	East Banks Hills MA	Northern Arctic MA
0.238542	-0.0667512	East Banks Hills MA	Northern Arctic MA
0.455801	0.0408601	East Banks Hills MA	Northern Arctic MA
0.344664	0.475541	East Banks Hills MA	Northern Arctic MA
0.463976	-0.00386441	East Banks Hills MA	Northern Arctic MA
0.47709	0.305388	East Banks Hills MA	Northern Arctic MA
0.34023	-0.178279	West Banks Coastal Plain MA	Northern Arctic MA
0.441136	0.0282567	East Banks Hills MA	Northern Arctic MA
0.324673	-0.156728	West Banks Coastal Plain MA	Northern Arctic MA
0.41194	-0.133843	East Banks Hills MA	Northern Arctic MA
0.271163	-0.11437	West Banks Coastal Plain MA	Northern Arctic MA
0.442162	-0.14279	East Banks Hills MA	Northern Arctic MA
0.417952	-0.0903759	East Banks Hills MA	Northern Arctic MA
0.312437	-0.192853	East Banks Hills MA	Northern Arctic MA
0.281677	-0.0518805	East Banks Hills MA	Northern Arctic MA
0.281986	-0.233525	West Banks Coastal Plain MA	Northern Arctic MA
0.256729	-0.109734	East Banks Hills MA	Northern Arctic MA
0.286141	0.270771	East Banks Hills MA	Northern Arctic MA
0.390436	-0.123169	East Banks Hills MA	Northern Arctic MA
0.295344	-0.280097	West Banks Coastal Plain MA	Northern Arctic MA
0.294003	-0.146491	East Banks Hills MA	Northern Arctic MA
0.324673	-0.156728	West Banks Coastal Plain MA	Northern Arctic MA
0.287432	-0.115722	West Banks Coastal Plain MA	Northern Arctic MA
0.164587	-0.0632243	West Banks Coastal Plain MA	Northern Arctic MA
0.191195	-0.15431	West Banks Coastal Plain MA	Northern Arctic MA
0.338413	0.0696382	West Banks Coastal Plain MA	Northern Arctic MA
0.508833	-0.0153583	East Banks Hills MA	Northern Arctic MA
0.382681	0.396255	East Banks Hills MA	Northern Arctic MA
0.155026	-0.0565034	East Banks Hills MA	Northern Arctic MA
0.421289	-0.0806616	East Banks Hills MA	Northern Arctic MA
0.335276	-0.224974	East Banks Hills MA	Northern Arctic MA
0.426322	0.686185	East Banks Hills MA	Northern Arctic MA
0.396009	-0.100901	East Banks Hills MA	Northern Arctic MA
0.294637	0.161541	East Banks Hills MA	Northern Arctic MA
0.294003	-0.146491	East Banks Hills MA	Northern Arctic MA
0.2852	-0.107466	West Banks Coastal Plain MA	Northern Arctic MA
0.279815	-0.145234	East Banks Hills MA	Northern Arctic MA
0.238481	-0.189326	West Banks Coastal Plain MA	Northern Arctic MA
0.463976	-0.00386441	East Banks Hills MA	Northern Arctic MA
0.387834	-0.0561767	East Banks Hills MA	Northern Arctic MA
0.41194	-0.133843	East Banks Hills MA	Northern Arctic MA
0.22052	0.267874	East Banks Hills MA	Northern Arctic MA
0.393507	-0.0874814	East Banks Hills MA	Northern Arctic MA
0.109094	0.503907	East Banks Hills MA	Northern Arctic MA
0.338046	-0.00774117	East Banks Hills MA	Northern Arctic MA
0.393507	-0.0874814	East Banks Hills MA	Northern Arctic MA
0.23253	-0.110218	West Banks Coastal Plain MA	Northern Arctic MA
0.400125	0.395801	East Banks Hills MA	Northern Arctic MA
0.265255	-0.132586	East Banks Hills MA	Northern Arctic MA
0.23253	-0.110218	West Banks Coastal Plain MA	Northern Arctic MA
0.41923	0.423799	East Banks Hills MA	Northern Arctic MA
0.18305	0.50038	East Banks Hills MA	Northern Arctic MA
0.341289	-0.181507	East Banks Hills MA	Northern Arctic MA
0.357294	-0.204347	West Banks Coastal Plain MA	Northern Arctic MA
0.164587	-0.0632243	West Banks Coastal Plain MA	Northern Arctic MA
0.294003	-0.146491	East Banks Hills MA	Northern Arctic MA
0.174275	0.455746	East Banks Hills MA	Northern Arctic MA
0.344245	0.0766338	West Banks Coastal Plain MA	Northern Arctic MA
-0.0033896	-0.0503313	Anderson Plain HS	Taiga Plains HS
0.250796	-0.202199	Anderson Plain HS	Taiga Plains HS
0.0164508	-0.00275258	Anderson Plain HS	Taiga Plains HS
0.0640178	-0.0432991	Anderson Plain HS	Taiga Plains HS
0.0311166	-0.103669	Anderson Plain HS	Taiga Plains HS
0.110499	-0.16478	Anderson Plain HS	Taiga Plains HS
0.113434	-0.0382523	Anderson Plain HS	Taiga Plains HS
0.132021	0.249624	Anderson Plain HS	Taiga Plains HS
0.00683405	0.111965	Anderson Plain HS	Taiga Plains HS
0.053259	-0.232686	Anderson Plain HS	Taiga Plains HS
-0.00755355	0.0329114	Anderson Plain HS	Taiga Plains HS
0.0640178	-0.0432991	Anderson Plain HS	Taiga Plains HS
0.0640178	-0.0432991	Anderson Plain HS	Taiga Plains HS
0.201367	-0.255006	Anderson Plain HS	Taiga Plains HS
0.13772	-0.0794471	Anderson Plain HS	Taiga Plains HS
0.0558527	-0.127508	Anderson Plain HS	Taiga Plains HS
0.139582	0.0139063	Anderson Plain HS	Taiga Plains HS
-0.124171	-0.041514	Anderson Plain HS	Taiga Plains HS
0.00597352	-0.19767	Anderson Plain HS	Taiga Plains HS
0.00597352	-0.19767	Anderson Plain HS	Taiga Plains HS
-0.0423134	0.0536276	Anderson Plain HS	Taiga Plains HS
0.0554025	-0.144863	Anderson Plain HS	Taiga Plains HS
0.0395646	0.204812	Anderson Plain HS	Taiga Plains HS
0.0880236	-0.192482	Anderson Plain HS	Taiga Plains HS
0.135944	-0.117285	Anderson Plain HS	Taiga Plains HS
0.000821848	0.0684983	Anderson Plain HS	Taiga Plains HS
-0.0687299	0.0547598	Anderson Plain HS	Taiga Plains HS
-0.00755355	0.0329114	Anderson Plain HS	Taiga Plains HS
0.0493903	-0.18833	Anderson Plain HS	Taiga Plains HS
0.12849	-0.084721	Anderson Plain HS	Taiga Plains HS
0.0640178	-0.0432991	Anderson Plain HS	Taiga Plains HS
0.129358	-0.14839	Anderson Plain HS	Taiga Plains HS
0.160824	-0.24398	Anderson Plain HS	Taiga Plains HS
0.139582	0.0139063	Anderson Plain HS	Taiga Plains HS
0.102688	-0.179879	Anderson Plain HS	Taiga Plains HS
-0.0727348	0.0810723	Anderson Plain HS	Taiga Plains HS
0.0554025	-0.144863	Anderson Plain HS	Taiga Plains HS
-0.122028	0.0463086	Anderson Plain HS	Taiga Plains HS
-0.0182995	-0.108715	Anderson Plain HS	Taiga Plains HS
0.132021	0.249624	Anderson Plain HS	Taiga Plains HS
0.00597352	-0.19767	Anderson Plain HS	Taiga Plains HS
0.148957	0.160339	Anderson Plain HS	Taiga Plains HS
-0.0423134	0.0536276	Anderson Plain HS	Taiga Plains HS
0.176644	-0.183406	Anderson Plain HS	Taiga Plains HS
-0.0502155	-0.0450409	Anderson Plain HS	Taiga Plains HS
0.0169731	-0.0234224	Anderson Plain HS	Taiga Plains HS
-0.0794887	-0.134627	Anderson Plain HS	Taiga Plains HS
-0.0199934	-0.0539885	Anderson Plain HS	Taiga Plains HS
-0.0442033	-0.00157397	Anderson Plain HS	Taiga Plains HS
-0.0687299	0.0547598	Anderson Plain HS	Taiga Plains HS
0.154081	-0.21999	Anderson Plain HS	Taiga Plains HS
0.175747	-0.106505	Anderson Plain HS	Taiga Plains HS
0.214465	-0.0417551	Anderson Plain HS	Taiga Plains HS
0.0535126	-0.200065	Anderson Plain HS	Taiga Plains HS
-0.0442033	-0.00157397	Anderson Plain HS	Taiga Plains HS
0.0580056	-0.0867661	Anderson Plain HS	Taiga Plains HS
0.0535126	-0.200065	Anderson Plain HS	Taiga Plains HS
-0.103521	-0.0608111	Anderson Plain HS	Taiga Plains HS
0.0535126	-0.200065	Anderson Plain HS	Taiga Plains HS
-0.0792351	-0.102006	Anderson Plain HS	Taiga Plains HS
0.114961	-0.100765	Anderson Plain HS	Taiga Plains HS
-0.0834807	-0.0605545	Anderson Plain HS	Taiga Plains HS
-0.0297016	-0.18858	Anderson Plain HS	Taiga Plains HS
0.0885445	-0.0996329	Anderson Plain HS	Taiga Plains HS
-0.0442033	-0.00157397	Anderson Plain HS	Taiga Plains HS
-0.124171	-0.041514	Anderson Plain HS	Taiga Plains HS
0.154081	-0.21999	Anderson Plain HS	Taiga Plains HS
-0.0580288	-0.242645	Anderson Plain HS	Taiga Plains HS
0.0803794	-0.183842	Anderson Plain HS	Taiga Plains HS
-0.115775	0.0746366	Anderson Plain HS	Taiga Plains HS
0.00622715	-0.165049	Anderson Plain HS	Taiga Plains HS
0.0397319	-0.00210431	Anderson Plain HS	Taiga Plains HS
0.165652	0.0557735	Anderson Plain HS	Taiga Plains HS
0.119869	0.0994729	Anderson Plain HS	Taiga Plains HS
0.161979	-0.196009	Anderson Plain HS	Taiga Plains HS
-0.099028	0.0524877	Anderson Plain HS	Taiga Plains HS
0.211675	-0.082974	Anderson Plain HS	Taiga Plains HS
-0.115775	0.0746366	Anderson Plain HS	Taiga Plains HS
0.0049721	0.0186118	Anderson Plain HS	Taiga Plains HS
0.00134413	0.0478285	Anderson Plain HS	Taiga Plains HS
0.0546418	0.0562798	Anderson Plain HS	Taiga Plains HS
0.0545056	-0.0679622	Anderson Plain HS	Taiga Plains HS
0.0397319	-0.00210431	Anderson Plain HS	Taiga Plains HS
0.104476	0.0776219	Anderson Plain HS	Taiga Plains HS
0.189938	0.0145787	Anderson Plain HS	Taiga Plains HS
0.131708	-0.122914	Anderson Plain HS	Taiga Plains HS
0.0799291	-0.201197	Anderson Plain HS	Taiga Plains HS
0.041259	-0.0646172	Anderson Plain HS	Taiga Plains HS
0.00648773	0.154965	Anderson Plain HS	Taiga Plains HS
-0.0930158	0.0959547	Anderson Plain HS	Taiga Plains HS
0.0329042	0.153832	Anderson Plain HS	Taiga Plains HS
0.0307736	0.11377	Anderson Plain HS	Taiga Plains HS
0.00597352	-0.19767	Anderson Plain HS	Taiga Plains HS
-0.099028	0.0524877	Anderson Plain HS	Taiga Plains HS
0.16439	-0.0479583	Anderson Plain HS	Taiga Plains HS
0.0546418	0.0562798	Anderson Plain HS	Taiga Plains HS
0.216015	-0.0623033	Anderson Plain HS	Taiga Plains HS
-0.00910225	0.312096	Anderson Plain HS	Taiga Plains HS
-0.0677285	-0.161522	Anderson Plain HS	Taiga Plains HS
-0.0930158	0.0959547	Travaillant Upland HS	Taiga Plains HS
-0.177779	0.386624	Travaillant Upland HS	Taiga Plains HS
0.0904344	-0.0444314	Travaillant Upland HS	Taiga Plains HS
0.189938	0.0145787	Travaillant Upland HS	Taiga Plains HS
0.23253	-0.110218	Central Horton Plain LAn	Southern Arctic LAn
-0.0954442	0.119476	Travaillant Upland HS	Taiga Plains HS
-0.165444	0.0369687	Travaillant Upland HS	Taiga Plains HS
0.0904344	-0.0444314	Travaillant Upland HS	Taiga Plains HS
0.0904344	-0.0444314	Travaillant Upland HS	Taiga Plains HS
0.101672	0.195354	Travaillant Upland HS	Taiga Plains HS
-0.00755355	0.0329114	Travaillant Upland HS	Taiga Plains HS
0.0904344	-0.0444314	Travaillant Upland HS	Taiga Plains HS
0.285828	-0.101767	Central Horton Plain LAn	Southern Arctic LAn
0.408515	0.0758758	Central Horton Plain LAn	Southern Arctic LAn
0.164587	-0.0632243	Central Horton Plain LAn	Southern Arctic LAn
-0.165444	0.0369687	Travaillant Upland HS	Taiga Plains HS
-0.129064	0.370756	Travaillant Upland HS	Taiga Plains HS
0.238542	-0.0667512	Central Horton Plain LAn	Southern Arctic LAn
-0.0407977	0.18998	Travaillant Upland HS	Taiga Plains HS
0.214943	-0.062552	Central Horton Plain LAn	Southern Arctic LAn
0.129273	-0.158125	Travaillant Upland HS	Taiga Plains HS
0.211872	-0.0982401	Central Horton Plain LAn	Southern Arctic LAn
0.211675	-0.082974	Central Horton Plain LAn	Southern Arctic LAn
0.0904344	-0.0444314	Travaillant Upland HS	Taiga Plains HS
-0.0918055	0.037361	Travaillant Upland HS	Taiga Plains HS
-0.00755355	0.0329114	Travaillant Upland HS	Taiga Plains HS
0.124757	0.0627395	Central Horton Plain LAn	Southern Arctic LAn
0.0904344	-0.0444314	Travaillant Upland HS	Taiga Plains HS
0.238542	-0.0667512	Central Horton Plain LAn	Southern Arctic LAn
0.310038	-0.154182	Central Horton Plain LAn	Southern Arctic LAn
0.211675	-0.082974	Central Horton Plain LAn	Southern Arctic LAn
-0.0481587	0.0844607	Travaillant Upland HS	Taiga Plains HS
0.0799291	-0.201197	Travaillant Upland HS	Taiga Plains HS
0.285828	-0.101767	Central Horton Plain LAn	Southern Arctic LAn
0.213537	0.0103794	Central Horton Plain LAn	Southern Arctic LAn
-0.0407977	0.18998	Travaillant Upland HS	Taiga Plains HS
-0.0711583	0.0782816	Travaillant Upland HS	Taiga Plains HS
0.223109	0.141546	Central Horton Plain LAn	Southern Arctic LAn
0.238542	-0.0667512	Central Horton Plain LAn	Southern Arctic LAn
-0.0930158	0.0959547	Travaillant Upland HS	Taiga Plains HS
0.0904344	-0.0444314	Travaillant Upland HS	Taiga Plains HS
0.334975	-0.0434292	Central Horton Plain LAn	Southern Arctic LAn
-0.155756	0.555939	Travaillant Upland HS	Taiga Plains HS
0.0904344	-0.0444314	Travaillant Upland HS	Taiga Plains HS
-0.18973	0.0781635	Travaillant Upland HS	Taiga Plains HS
0.0167324	-0.00828343	Travaillant Upland HS	Taiga Plains HS
0.0844222	-0.0878984	Travaillant Upland HS	Taiga Plains HS
-0.0326966	-0.0610903	Travaillant Upland HS	Taiga Plains HS
0.189938	0.0145787	Central Horton Plain LAn	Southern Arctic LAn
0.0904344	-0.0444314	Anderson Plain HS	Taiga Plains HS
0.263894	0.0110518	Travaillant Upland HS	Taiga Plains HS
-0.0407977	0.18998	Travaillant Upland HS	Taiga Plains HS
0.285828	-0.101767	Central Horton Plain LAn	Southern Arctic LAn
0.175627	0.191827	Travaillant Upland HS	Taiga Plains HS
0.338046	-0.00774117	Central Horton Plain LAn	Southern Arctic LAn
0.0904344	-0.0444314	Travaillant Upland HS	Taiga Plains HS
0.285828	-0.101767	Central Horton Plain LAn	Southern Arctic LAn
-0.00707497	0.0833104	Travaillant Upland HS	Taiga Plains HS
0.211872	-0.0982401	Central Horton Plain LAn	Southern Arctic LAn
0.311629	-0.00660891	Central Horton Plain LAn	Southern Arctic LAn
-0.0688059	0.0435401	Travaillant Upland HS	Taiga Plains HS
-0.0930158	0.0959547	Travaillant Upland HS	Taiga Plains HS
-0.0930158	0.0959547	Travaillant Upland HS	Taiga Plains HS
0.213734	-0.0048866	Central Horton Plain LAn	Southern Arctic LAn
0.0167324	-0.00828343	Travaillant Upland HS	Taiga Plains HS
0.211675	-0.082974	Central Horton Plain LAn	Southern Arctic LAn
0.214148	-0.0378359	Central Horton Plain LAn	Southern Arctic LAn
0.16439	-0.0479583	Central Horton Plain LAn	Southern Arctic LAn
0.0904344	-0.0444314	Travaillant Upland HS	Taiga Plains HS
0.13772	-0.0794471	Travaillant Upland HS	Taiga Plains HS
-0.0687299	0.0547598	Travaillant Upland HS	Taiga Plains HS
0.14079	-0.0437591	Travaillant Upland HS	Taiga Plains HS
0.0904344	-0.0444314	Travaillant Upland HS	Taiga Plains HS
0.0904344	-0.0444314	Central Horton Plain LAn	Southern Arctic LAn
-0.129064	0.370756	Travaillant Upland HS	Taiga Plains HS
-0.171457	-0.0064983	Travaillant Upland HS	Taiga Plains HS
0.234533	0.12853	Central Horton Plain LAn	Southern Arctic LAn
-0.0930158	0.0959547	Travaillant Upland HS	Taiga Plains HS
0.26409	-0.00421426	Central Horton Plain LAn	Southern Arctic LAn
0.408515	0.0758758	Central Horton Plain LAn	Southern Arctic LAn
-0.0911539	0.189308	Travaillant Upland HS	Taiga Plains HS
0.138033	0.293091	Travaillant Upland HS	Taiga Plains HS
-0.0930158	0.0959547	Travaillant Upland HS	Taiga Plains HS
-0.129064	0.370756	Travaillant Upland HS	Taiga Plains HS
0.330685	-0.113261	Central Horton Plain LAn	Southern Arctic LAn
0.163038	0.21596	Central Horton Plain LAn	Southern Arctic LAn
0.211872	-0.0982401	Central Horton Plain LAn	Southern Arctic LAn
0.139582	0.0139063	Travaillant Upland HS	Taiga Plains HS
-0.0659408	0.0959787	Travaillant Upland HS	Taiga Plains HS
0.0904344	-0.0444314	Travaillant Upland HS	Taiga Plains HS
0.0904344	-0.0444314	Travaillant Upland HS	Taiga Plains HS
0.096895	-0.0628909	Travaillant Upland HS	Taiga Plains HS
0.213537	0.0103794	Central Horton Plain LAn	Southern Arctic LAn
0.0904344	-0.0444314	Travaillant Upland HS	Taiga Plains HS
-0.0930158	0.0959547	Travaillant Upland HS	Taiga Plains HS
-0.0747421	0.0112929	Travaillant Upland HS	Taiga Plains HS
-0.0930158	0.0959547	Travaillant Upland HS	Taiga Plains HS
0.139582	0.0139063	Travaillant Upland HS	Taiga Plains HS
0.212185	0.274298	Central Horton Plain LAn	Southern Arctic LAn
0.13357	-0.0295606	Central Horton Plain LAn	Southern Arctic LAn
0.0904344	-0.0444314	Travaillant Upland HS	Taiga Plains HS
0.00597352	-0.19767	Travaillant Upland HS	Taiga Plains HS
0.294756	-0.136792	Central Horton Plain LAn	Southern Arctic LAn
-0.0930158	0.0959547	Travaillant Upland HS	Taiga Plains HS
0.285828	-0.101767	Central Horton Plain LAn	Southern Arctic LAn
0.338046	-0.00774117	Central Horton Plain LAn	Southern Arctic LAn
0.0462745	0.0507854	Travaillant Upland HS	Taiga Plains HS
-0.165444	0.0369687	Travaillant Upland HS	Taiga Plains HS
-0.17623	0.10744	Travaillant Upland HS	Taiga Plains HS
0.0167324	-0.00828343	Travaillant Upland HS	Taiga Plains HS
0.14079	-0.0437591	Travaillant Upland HS	Taiga Plains HS
-0.0930158	0.0959547	Travaillant Upland HS	Taiga Plains HS
0.0904344	-0.0444314	Travaillant Upland HS	Taiga Plains HS
-0.117846	0.374491	Travaillant Upland HS	Taiga Plains HS
0.211675	-0.082974	Central Horton Plain LAn	Southern Arctic LAn
0.238542	-0.0667512	Central Horton Plain LAn	Southern Arctic LAn
0.338046	-0.00774117	Central Horton Plain LAn	Southern Arctic LAn
-0.165444	0.0369687	Travaillant Upland HS	Taiga Plains HS
0.16439	-0.0479583	Travaillant Upland HS	Taiga Plains HS
0.0904344	-0.0444314	Travaillant Upland HS	Taiga Plains HS
0.381845	0.044387	Central Horton Plain LAn	Southern Arctic LAn
0.189938	0.0145787	Travaillant Upland HS	Taiga Plains HS
-0.154207	0.276754	Travaillant Upland HS	Taiga Plains HS
0.164587	-0.0632243	Central Horton Plain LAn	Southern Arctic LAn
-0.116015	0.0897755	Travaillant Upland HS	Taiga Plains HS
0.211872	-0.0982401	Central Horton Plain LAn	Southern Arctic LAn
0.288108	-0.159184	Central Horton Plain LAn	Southern Arctic LAn
0.101672	0.195354	Travaillant Upland HS	Taiga Plains HS
-0.116015	0.0897755	Travaillant Upland HS	Taiga Plains HS
-0.0359675	-0.264668	Travaillant Upland HS	Taiga Plains HS
-0.200476	-0.0634633	Travaillant Upland HS	Taiga Plains HS
0.211872	-0.0982401	Central Horton Plain LAn	Southern Arctic LAn
0.0904344	-0.0444314	Travaillant Upland HS	Taiga Plains HS
0.334363	0.0946687	Central Horton Plain LAn	Southern Arctic LAn
0.0904344	-0.0444314	Central Horton Plain LAn	Southern Arctic LAn
0.238542	-0.0667512	Central Horton Plain LAn	Southern Arctic LAn
0.189938	0.0145787	Central Horton Plain LAn	Southern Arctic LAn
0.285828	-0.101767	Central Horton Plain LAn	Southern Arctic LAn
0.285828	-0.101767	Central Horton Plain LAn	Southern Arctic LAn
0.213537	0.0103794	Travaillant Upland HS	Taiga Plains HS
-0.0945645	0.375139	Travaillant Upland HS	Taiga Plains HS
0.0904344	-0.0444314	Travaillant Upland HS	Taiga Plains HS
0.13772	-0.0794471	Central Horton Plain LAn	Southern Arctic LAn
0.330685	-0.113261	Central Horton Plain LAn	Southern Arctic LAn
0.114644	-0.096846	Travaillant Upland HS	Taiga Plains HS
0.0904344	-0.0444314	Travaillant Upland HS	Taiga Plains HS
0.189938	0.0145787	Travaillant Upland HS	Taiga Plains HS
0.164587	-0.0632243	Travaillant Upland HS	Taiga Plains HS
0.13772	-0.0794471	Travaillant Upland HS	Taiga Plains HS
0.0296717	0.273597	Travaillant Upland HS	Taiga Plains HS
0.231211	-0.063904	Central Horton Plain LAn	Southern Arctic LAn
0.0904344	-0.0444314	Travaillant Upland HS	Taiga Plains HS
-0.000935626	-0.164236	Travaillant Upland HS	Taiga Plains HS
0.13772	-0.0794471	Central Horton Plain LAn	Southern Arctic LAn
0.189938	0.0145787	Travaillant Upland HS	Taiga Plains HS
0.26409	-0.00421426	Central Horton Plain LAn	Southern Arctic LAn
0.211675	-0.082974	Central Horton Plain LAn	Southern Arctic LAn
-0.140583	0.136501	Travaillant Upland HS	Taiga Plains HS
0.285828	-0.101767	Central Horton Plain LAn	Southern Arctic LAn
0.211872	-0.0982401	Central Horton Plain LAn	Southern Arctic LAn
0.16193	-0.131862	Anderson Plain HS	Taiga Plains HS
0.211872	-0.0982401	Central Horton Plain LAn	Southern Arctic LAn
0.0900946	-0.120181	Central Horton Plain LAn	Southern Arctic LAn
0.189938	0.0145787	Central Horton Plain LAn	Southern Arctic LAn
0.211872	-0.0982401	Central Horton Plain LAn	Southern Arctic LAn
0.237949	-0.175122	Central Horton Plain LAn	Southern Arctic LAn
0.354895	-0.165675	Central Horton Plain LAn	Southern Arctic LAn
0.13772	-0.0794471	Central Horton Plain LAn	Southern Arctic LAn
0.285828	-0.101767	Central Horton Plain LAn	Southern Arctic LAn
0.211872	-0.0982401	Central Horton Plain LAn	Southern Arctic LAn
0.334975	-0.0434292	Central Horton Plain LAn	Southern Arctic LAn
0.285828	-0.101767	Central Horton Plain LAn	Southern Arctic LAn
0.0904344	-0.0444314	Central Horton Plain LAn	Southern Arctic LAn
0.298927	0.231372	Central Horton Plain LAn	Southern Arctic LAn
0.285828	-0.101767	Central Horton Plain LAn	Southern Arctic LAn
0.175824	0.176561	Central Horton Plain LAn	Southern Arctic LAn
0.338046	-0.00774117	Central Horton Plain LAn	Southern Arctic LAn
0.211872	-0.0982401	Central Horton Plain LAn	Southern Arctic LAn
0.285828	-0.101767	Central Horton Plain LAn	Southern Arctic LAn
0.285828	-0.101767	Central Horton Plain LAn	Southern Arctic LAn
0.26409	-0.00421426	Central Horton Plain LAn	Southern Arctic LAn
0.214256	-0.0255564	Central Horton Plain LAn	Southern Arctic LAn
0.189938	0.0145787	Central Horton Plain LAn	Southern Arctic LAn
0.288617	-0.0605481	Central Horton Plain LAn	Southern Arctic LAn
0.285828	-0.101767	Central Horton Plain LAn	Southern Arctic LAn
0.359086	0.0230689	Central Horton Plain LAn	Southern Arctic LAn
0.213734	-0.0048866	Central Horton Plain LAn	Southern Arctic LAn
0.175824	0.176561	Central Horton Plain LAn	Southern Arctic LAn
0.332034	-0.0512081	Central Horton Plain LAn	Southern Arctic LAn
0.334975	-0.0434292	Central Horton Plain LAn	Southern Arctic LAn
0.256533	-0.0944679	Central Horton Plain LAn	Southern Arctic LAn
0.164587	-0.0632243	Travaillant Upland HS	Taiga Plains HS
0.100123	0.474539	Travaillant Upland HS	Taiga Plains HS
0.139582	0.0139063	Anderson Plain HS	Taiga Plains HS
0.0904344	-0.0444314	Travaillant Upland HS	Taiga Plains HS
0.116511	-0.121313	Travaillant Upland HS	Taiga Plains HS
0.370436	-0.222701	Tuktoyaktuk Coastal Plain LAn	Southern Arctic LAn
0.213734	-0.0048866	Travaillant Upland HS	Taiga Plains HS
0.209444	-0.0747182	Tuktoyaktuk Coastal Plain LAn	Southern Arctic LAn
0.0904344	-0.0444314	Travaillant Upland HS	Taiga Plains HS
0.131554	-0.215542	Anderson Plain HS	Taiga Plains HS
0.187899	0.315493	Travaillant Upland HS	Taiga Plains HS
0.0904344	-0.0444314	Anderson Plain HS	Taiga Plains HS
0.440792	-0.122497	Tuktoyaktuk Coastal Plain LAn	Southern Arctic LAn
0.33886	-0.157985	Tuktoyaktuk Coastal Plain LAn	Southern Arctic LAn
0.341899	-0.229722	Tuktoyaktuk Coastal Plain LAn	Southern Arctic LAn
0.189938	0.0145787	Tuktoyaktuk Coastal Plain LAn	Southern Arctic LAn
0.26409	-0.00421426	Travaillant Upland HS	Taiga Plains HS
0.189938	0.0145787	Tuktoyaktuk Coastal Plain LAn	Southern Arctic LAn
0.164587	-0.0632243	Travaillant Upland HS	Taiga Plains HS
0.214943	-0.062552	Travaillant Upland HS	Taiga Plains HS
0.238542	-0.0667512	Travaillant Upland HS	Taiga Plains HS
0.284922	-0.0606414	Anderson Plain HS	Taiga Plains HS
0.28769	-0.00841351	Tuktoyaktuk Coastal Plain LAn	Southern Arctic LAn
0.164587	-0.0632243	Tuktoyaktuk Coastal Plain LAn	Southern Arctic LAn
0.273719	-0.100874	Travaillant Upland HS	Taiga Plains HS
0.0904344	-0.0444314	Travaillant Upland HS	Taiga Plains HS
-0.0140369	-0.0434287	Travaillant Upland HS	Taiga Plains HS
0.0904344	-0.0444314	Travaillant Upland HS	Taiga Plains HS
0.0844222	-0.0878984	Tuktoyaktuk Coastal Plain LAn	Southern Arctic LAn
0.16439	-0.0479583	Travaillant Upland HS	Taiga Plains HS
0.14079	-0.0437591	Travaillant Upland HS	Taiga Plains HS
0.258591	-0.0163805	Travaillant Upland HS	Taiga Plains HS
0.164587	-0.0632243	Travaillant Upland HS	Taiga Plains HS
0.16439	-0.0479583	Travaillant Upland HS	Taiga Plains HS
0.0904344	-0.0444314	Anderson Plain HS	Taiga Plains HS
0.154906	-0.0858533	Tuktoyaktuk Coastal Plain LAn	Southern Arctic LAn
0.164587	-0.0632243	Travaillant Upland HS	Taiga Plains HS
0.0185232	-0.0439706	Travaillant Upland HS	Taiga Plains HS
0.16439	-0.0479583	Travaillant Upland HS	Taiga Plains HS
0.0908846	-0.0270764	Travaillant Upland HS	Taiga Plains HS
0.0888857	0.234753	Travaillant Upland HS	Taiga Plains HS
0.189938	0.0145787	Anderson Plain HS	Taiga Plains HS
0.189938	0.0145787	Travaillant Upland HS	Taiga Plains HS
0.162841	0.231226	Travaillant Upland HS	Taiga Plains HS
0.28997	-0.0658302	Tuktoyaktuk Coastal Plain LAn	Southern Arctic LAn
0.135291	-0.0559253	Travaillant Upland HS	Taiga Plains HS
0.164587	-0.0632243	Travaillant Upland HS	Taiga Plains HS
0.0904344	-0.0444314	Tuktoyaktuk Coastal Plain LAn	Southern Arctic LAn
0.382903	-0.0192351	Tuktoyaktuk Coastal Plain LAn	Southern Arctic LAn
0.139582	0.0139063	Travaillant Upland HS	Taiga Plains HS
0.165659	-0.0629756	Anderson Plain HS	Taiga Plains HS
0.165659	-0.0629756	Travaillant Upland HS	Taiga Plains HS
0.174275	0.455746	Travaillant Upland HS	Taiga Plains HS
0.164587	-0.0632243	Travaillant Upland HS	Taiga Plains HS
0.142695	-0.124503	Tuktoyaktuk Coastal Plain LAn	Southern Arctic LAn
0.090688	-0.0118103	Travaillant Upland HS	Taiga Plains HS
0.290167	-0.0810962	Tuktoyaktuk Coastal Plain LAn	Southern Arctic LAn
0.219851	-0.127699	Travaillant Upland HS	Taiga Plains HS
0.0167324	-0.00828343	Travaillant Upland HS	Taiga Plains HS
0.0904344	-0.0444314	Travaillant Upland HS	Taiga Plains HS
0.392913	-0.195852	Tuktoyaktuk Coastal Plain LAn	Southern Arctic LAn
0.390485	-0.17233	Tuktoyaktuk Coastal Plain LAn	Southern Arctic LAn
0.0904344	-0.0444314	Travaillant Upland HS	Taiga Plains HS
0.139582	0.0139063	Anderson Plain HS	Taiga Plains HS
0.115746	0.0724562	Tuktoyaktuk Coastal Plain LAn	Southern Arctic LAn
0.16439	-0.0479583	Travaillant Upland HS	Taiga Plains HS
0.189938	0.0145787	Travaillant Upland HS	Taiga Plains HS
-0.0367132	-0.274467	Travaillant Upland HS	Taiga Plains HS
0.288554	-0.0240077	Tuktoyaktuk Coastal Plain LAn	Southern Arctic LAn
0.0904344	-0.0444314	Tuktoyaktuk Coastal Plain LAn	Southern Arctic LAn
0.0904344	-0.0444314	Travaillant Upland HS	Taiga Plains HS
0.0428092	-0.0851654	Travaillant Upland HS	Taiga Plains HS
0.101672	0.195354	Travaillant Upland HS	Taiga Plains HS
0.265463	-0.18551	Tuktoyaktuk Coastal Plain LAn	Southern Arctic LAn
0.152028	0.196027	Tuktoyaktuk Coastal Plain LAn	Southern Arctic LAn
0.164587	-0.0632243	Travaillant Upland HS	Taiga Plains HS
0.402967	-0.139584	Tuktoyaktuk Coastal Plain LAn	Southern Arctic LAn
0.189938	0.0145787	Tuktoyaktuk Coastal Plain LAn	Southern Arctic LAn
0.0904344	-0.0444314	Travaillant Upland HS	Taiga Plains HS
0.238542	-0.0667512	Tuktoyaktuk Coastal Plain LAn	Southern Arctic LAn
0.225802	-0.206806	Tuktoyaktuk Peninsula Coastal Lowland LAn	Southern Arctic LAn
0.0904344	-0.0444314	Travaillant Upland HS	Taiga Plains HS
0.203229	-0.161652	Travaillant Upland HS	Taiga Plains HS
0.364123	-0.0846231	Tuktoyaktuk Coastal Plain LAn	Southern Arctic LAn
0.345628	-0.160836	Tuktoyaktuk Coastal Plain LAn	Southern Arctic LAn
0.0945531	-0.239322	Tuktoyaktuk Coastal Plain LAn	Southern Arctic LAn
0.424182	-0.276176	Tuktoyaktuk Coastal Plain LAn	Southern Arctic LAn
0.264619	-0.143633	Tuktoyaktuk Coastal Plain LAn	Southern Arctic LAn
0.290167	-0.0810962	Tuktoyaktuk Coastal Plain LAn	Southern Arctic LAn
-0.00755355	0.0329114	Anderson Plain HS	Taiga Plains HS
0.32008	-0.223373	Tuktoyaktuk Coastal Plain LAn	Southern Arctic LAn
0.00597352	-0.19767	Anderson Plain HS	Taiga Plains HS
0.216015	-0.0623033	Tuktoyaktuk Coastal Plain LAn	Southern Arctic LAn
0.392913	-0.195852	Tuktoyaktuk Coastal Plain LAn	Southern Arctic LAn
0.424266	-0.228454	Tuktoyaktuk Coastal Plain LAn	Southern Arctic LAn
0.170341	-0.127066	Tuktoyaktuk Peninsula Coastal Lowland LAn	Southern Arctic LAn
0.250012	-0.259221	Tuktoyaktuk Peninsula Coastal Lowland LAn	Southern Arctic LAn
0.216015	-0.0623033	Tuktoyaktuk Coastal Plain LAn	Southern Arctic LAn
0.211378	-0.255069	Tuktoyaktuk Peninsula Coastal Lowland LAn	Southern Arctic LAn
0.28935	-0.157353	Tuktoyaktuk Peninsula Coastal Lowland LAn	Southern Arctic LAn
0.392913	-0.195852	Tuktoyaktuk Coastal Plain LAn	Southern Arctic LAn
0.318761	-0.177059	Tuktoyaktuk Coastal Plain LAn	Southern Arctic LAn
0.420455	-0.103796	Tuktoyaktuk Coastal Plain LAn	Southern Arctic LAn
0.364123	-0.0846231	Tuktoyaktuk Coastal Plain LAn	Southern Arctic LAn
0.335049	-0.0333272	Tuktoyaktuk Coastal Plain LAn	Southern Arctic LAn
0.21203	-0.103122	Tuktoyaktuk Coastal Plain LAn	Southern Arctic LAn
0.209444	-0.0747182	Tuktoyaktuk Coastal Plain LAn	Southern Arctic LAn
0.392913	-0.195852	Tuktoyaktuk Coastal Plain LAn	Southern Arctic LAn
0.337452	-0.116112	Tuktoyaktuk Coastal Plain LAn	Southern Arctic LAn
0.318761	-0.177059	Tuktoyaktuk Coastal Plain LAn	Southern Arctic LAn
0.393445	-0.210056	Tuktoyaktuk Coastal Plain LAn	Southern Arctic LAn
0.337452	-0.116112	Tuktoyaktuk Coastal Plain LAn	Southern Arctic LAn
0.375172	-0.125394	Tuktoyaktuk Coastal Plain LAn	Southern Arctic LAn
0.299954	-0.225599	Tuktoyaktuk Peninsula Coastal Lowland LAn	Southern Arctic LAn
0.219251	-0.11732	Tuktoyaktuk Coastal Plain LAn	Southern Arctic LAn
0.344735	-0.248313	Tuktoyaktuk Peninsula Coastal Lowland LAn	Southern Arctic LAn
0.275668	-0.184404	Tuktoyaktuk Peninsula Coastal Lowland LAn	Southern Arctic LAn
0.299878	-0.236819	Tuktoyaktuk Peninsula Coastal Lowland LAn	Southern Arctic LAn
0.275668	-0.184404	Tuktoyaktuk Coastal Plain LAn	Southern Arctic LAn
0.275668	-0.184404	Tuktoyaktuk Coastal Plain LAn	Southern Arctic LAn
0.275668	-0.184404	Tuktoyaktuk Coastal Plain LAn	Southern Arctic LAn
0.269656	-0.227871	Tuktoyaktuk Coastal Plain LAn	Southern Arctic LAn
0.275668	-0.184404	Tuktoyaktuk Peninsula Coastal Lowland LAn	Southern Arctic LAn
0.320525	-0.195898	Tuktoyaktuk Peninsula Coastal Lowland LAn	Southern Arctic LAn
0.275668	-0.184404	Tuktoyaktuk Peninsula Coastal Lowland LAn	Southern Arctic LAn
0.299878	-0.236819	Tuktoyaktuk Peninsula Coastal Lowland LAn	Southern Arctic LAn
0.299878	-0.236819	Tuktoyaktuk Peninsula Coastal Lowland LAn	Southern Arctic LAn
0.275668	-0.184404	Tuktoyaktuk Coastal Plain LAn	Southern Arctic LAn
0.299878	-0.236819	Tuktoyaktuk Peninsula Coastal Lowland LAn	Southern Arctic LAn
0.275668	-0.184404	Tuktoyaktuk Peninsula Coastal Lowland LAn	Southern Arctic LAn
0.269355	-0.0463265	Tuktoyaktuk Coastal Plain LAn	Southern Arctic LAn
0.275668	-0.184404	Tuktoyaktuk Peninsula Coastal Lowland LAn	Southern Arctic LAn
0.201516	-0.165612	Tuktoyaktuk Peninsula Coastal Lowland LAn	Southern Arctic LAn
0.201516	-0.165612	Tuktoyaktuk Peninsula Coastal Lowland LAn	Southern Arctic LAn
0.220207	-0.104664	Tuktoyaktuk Coastal Plain LAn	Southern Arctic LAn
0.146055	-0.0858713	Tuktoyaktuk Peninsula Coastal Lowland LAn	Southern Arctic LAn
0.220207	-0.104664	Tuktoyaktuk Peninsula Coastal Lowland LAn	Southern Arctic LAn
0.201516	-0.165612	Tuktoyaktuk Peninsula Coastal Lowland LAn	Southern Arctic LAn
0.140301	-0.0220295	Tuktoyaktuk Peninsula Coastal Lowland LAn	Southern Arctic LAn
0.201516	-0.165612	Tuktoyaktuk Peninsula Coastal Lowland LAn	Southern Arctic LAn
0.201516	-0.165612	Tuktoyaktuk Peninsula Coastal Lowland LAn	Southern Arctic LAn
0.201516	-0.165612	Tuktoyaktuk Peninsula Coastal Lowland LAn	Southern Arctic LAn
0.275668	-0.184404	Tuktoyaktuk Coastal Plain LAn	Southern Arctic LAn
0.201516	-0.165612	Tuktoyaktuk Peninsula Coastal Lowland LAn	Southern Arctic LAn
0.294475	-0.135864	Tuktoyaktuk Coastal Plain LAn	Southern Arctic LAn
0.251872	-0.164939	Tuktoyaktuk Peninsula Coastal Lowland LAn	Southern Arctic LAn
0.299878	-0.236819	Tuktoyaktuk Coastal Plain LAn	Southern Arctic LAn
0.275668	-0.184404	Tuktoyaktuk Coastal Plain LAn	Southern Arctic LAn
0.321084	-0.22695	Tuktoyaktuk Coastal Plain LAn	Southern Arctic LAn
0.201516	-0.165612	Tuktoyaktuk Peninsula Coastal Lowland LAn	Southern Arctic LAn
0.201516	-0.165612	Tuktoyaktuk Peninsula Coastal Lowland LAn	Southern Arctic LAn
0.270583	-0.22952	Tuktoyaktuk Peninsula Coastal Lowland LAn	Southern Arctic LAn
0.171344	-0.152523	Tuktoyaktuk Coastal Plain LAn	Southern Arctic LAn
0.295265	-0.0427596	Tuktoyaktuk Coastal Plain LAn	Southern Arctic LAn
0.299878	-0.236819	Tuktoyaktuk Peninsula Coastal Lowland LAn	Southern Arctic LAn
0.269124	-0.213667	Tuktoyaktuk Coastal Plain LAn	Southern Arctic LAn
0.299878	-0.236819	Tuktoyaktuk Peninsula Coastal Lowland LAn	Southern Arctic LAn
0.294475	-0.135864	Tuktoyaktuk Coastal Plain LAn	Southern Arctic LAn
0.321342	-0.119642	Tuktoyaktuk Coastal Plain LAn	Southern Arctic LAn
0.425458	-0.254691	Tuktoyaktuk Coastal Plain LAn	Southern Arctic LAn
0.295265	-0.0427596	Tuktoyaktuk Coastal Plain LAn	Southern Arctic LAn
0.201516	-0.165612	Tuktoyaktuk Peninsula Coastal Lowland LAn	Southern Arctic LAn
0.301745	-0.261286	Tuktoyaktuk Peninsula Coastal Lowland LAn	Southern Arctic LAn
0.221838	-0.178652	Tuktoyaktuk Coastal Plain LAn	Southern Arctic LAn
0.295265	-0.0427596	Tuktoyaktuk Coastal Plain LAn	Southern Arctic LAn
-0.00755355	0.0329114	Travaillant Upland HS	Taiga Plains HS
0.042521	0.0391146	Travaillant Upland HS	Taiga Plains HS
-0.00401748	-0.00180099	Travaillant Upland HS	Taiga Plains HS
-0.224762	-0.0222684	Travaillant Upland HS	Taiga Plains HS
0.0397319	-0.00210431	Travaillant Upland HS	Taiga Plains HS
-0.0135658	-0.0105555	Travaillant Upland HS	Taiga Plains HS
-0.0423464	0.469165	Travaillant Upland HS	Taiga Plains HS
-0.0920144	-0.120327	Travaillant Upland HS	Taiga Plains HS
-0.16552	0.025749	Travaillant Upland HS	Taiga Plains HS
-0.0407977	0.18998	Travaillant Upland HS	Taiga Plains HS
-0.195742	0.0346965	Travaillant Upland HS	Taiga Plains HS
-0.146313	0.0875034	Travaillant Upland HS	Taiga Plains HS
-0.116297	0.0953064	Travaillant Upland HS	Taiga Plains HS
0.00777071	-0.0668482	Travaillant Upland HS	Taiga Plains HS
-0.128048	-0.00447727	Travaillant Upland HS	Taiga Plains HS
-0.0911539	0.189308	Travaillant Upland HS	Taiga Plains HS
-0.0429413	0.102158	Travaillant Upland HS	Taiga Plains HS
-0.178493	0.317949	Travaillant Upland HS	Taiga Plains HS
0.0546418	0.0562798	Travaillant Upland HS	Taiga Plains HS
-0.0197573	0.220791	Travaillant Upland HS	Taiga Plains HS
0.0882908	-0.132254	Travaillant Upland HS	Taiga Plains HS
-0.165444	0.0369687	Travaillant Upland HS	Taiga Plains HS
-0.219939	-0.148264	Travaillant Upland HS	Taiga Plains HS
-0.271067	-0.245006	Travaillant Upland HS	Taiga Plains HS
-0.0297379	-0.0751893	Travaillant Upland HS	Taiga Plains HS
-0.146313	0.0875034	Travaillant Upland HS	Taiga Plains HS
-0.175333	0.0305384	Travaillant Upland HS	Taiga Plains HS
-0.0135658	-0.0105555	Travaillant Upland HS	Taiga Plains HS
-0.135076	0.327289	Travaillant Upland HS	Taiga Plains HS
-0.18973	0.0781635	Travaillant Upland HS	Taiga Plains HS
-0.0677285	-0.161522	Travaillant Upland HS	Taiga Plains HS
-0.195742	0.0346965	Travaillant Upland HS	Taiga Plains HS
-0.200476	-0.0634633	Travaillant Upland HS	Taiga Plains HS
-0.224762	-0.0222684	Travaillant Upland HS	Taiga Plains HS
-0.20705	0.0811858	Travaillant Upland HS	Taiga Plains HS
0.00368387	0.272697	Travaillant Upland HS	Taiga Plains HS
-0.0429413	0.102158	Travaillant Upland HS	Taiga Plains HS
-0.146313	0.0875034	Travaillant Upland HS	Taiga Plains HS
-0.0677285	-0.161522	Anderson Plain HS	Taiga Plains HS
0.0415939	0.0912491	Travaillant Upland HS	Taiga Plains HS
-0.0888355	0.0756151	Travaillant Upland HS	Taiga Plains HS
-0.0830434	-0.0909595	Travaillant Upland HS	Taiga Plains HS
0.332547	-0.0199074	Richardson Plateau HSas	Tundra Cordillera HS
-0.129064	0.370756	Travaillant Upland HS	Taiga Plains HS
-0.0407977	0.18998	Travaillant Upland HS	Taiga Plains HS
-0.00755355	0.0329114	Travaillant Upland HS	Taiga Plains HS
0.176889	0.295559	Travaillant Upland HS	Taiga Plains HS
-0.0407977	0.18998	Travaillant Upland HS	Taiga Plains HS
-0.0407977	0.18998	Travaillant Upland HS	Taiga Plains HS
-0.0162711	0.133647	Travaillant Upland HS	Taiga Plains HS
0.0536332	-0.226551	Travaillant Upland HS	Taiga Plains HS
0.171047	-0.0816838	Richardson Plateau HSas	Tundra Cordillera HS
-0.142445	0.0431478	Travaillant Upland HS	Taiga Plains HS
0.177805	0.185996	Richardson Plateau HSas	Tundra Cordillera HS
-0.224762	-0.0222684	Travaillant Upland HS	Taiga Plains HS
-0.18973	0.0781635	Travaillant Upland HS	Taiga Plains HS
-0.177477	-0.0572842	Travaillant Upland HS	Taiga Plains HS
-0.211764	-0.192988	Travaillant Upland HS	Taiga Plains HS
-0.0541709	0.0409938	Travaillant Upland HS	Taiga Plains HS
-0.0326966	-0.0610903	Travaillant Upland HS	Taiga Plains HS
0.114616	-0.058694	Travaillant Upland HS	Taiga Plains HS
0.0904344	-0.0444314	Travaillant Upland HS	Taiga Plains HS
0.0779586	0.0222996	Travaillant Upland HS	Taiga Plains HS
-0.146313	0.0875034	Travaillant Upland HS	Taiga Plains HS
0.213734	-0.0048866	Richardson Plateau HSas	Tundra Cordillera HS
-0.0407977	0.18998	Travaillant Upland HS	Taiga Plains HS
0.00376687	-0.248952	Travaillant Upland HS	Taiga Plains HS
-0.217796	-0.060441	Travaillant Upland HS	Taiga Plains HS
-0.142445	0.0431478	Travaillant Upland HS	Taiga Plains HS
0.198627	0.198007	Travaillant Upland HS	Taiga Plains HS
-0.0954442	0.119476	Travaillant Upland HS	Taiga Plains HS
-0.0930158	0.0959547	Travaillant Upland HS	Taiga Plains HS
-0.200476	-0.0634633	Travaillant Upland HS	Taiga Plains HS
-0.175333	0.0305384	Travaillant Upland HS	Taiga Plains HS
-0.0700912	0.317168	Travaillant Upland HS	Taiga Plains HS
-0.224762	-0.0222684	Travaillant Upland HS	Taiga Plains HS
0.0859378	0.0484545	Travaillant Upland HS	Taiga Plains HS
-0.0228714	-0.173016	Travaillant Upland HS	Taiga Plains HS
0.13536	-0.0652478	Travaillant Upland HS	Taiga Plains HS
0.0665987	0.0141185	Travaillant Upland HS	Taiga Plains HS
0.247642	0.393677	Richardson Plateau HSas	Tundra Cordillera HS
0.101672	0.195354	Travaillant Upland HS	Taiga Plains HS
0.0287044	-0.1382	Travaillant Upland HS	Taiga Plains HS
-0.20705	0.0811858	Travaillant Upland HS	Taiga Plains HS
0.0428026	0.0335837	Travaillant Upland HS	Taiga Plains HS
-0.0677285	-0.161522	Travaillant Upland HS	Taiga Plains HS
0.171047	-0.0816838	Richardson Plateau HSas	Tundra Cordillera HS
-0.0585328	0.141689	Travaillant Upland HS	Taiga Plains HS
-0.224762	-0.0222684	Travaillant Upland HS	Taiga Plains HS
-0.0128335	0.0724645	Travaillant Upland HS	Taiga Plains HS
-0.0920144	-0.120327	Travaillant Upland HS	Taiga Plains HS
-0.0911539	0.189308	Travaillant Upland HS	Taiga Plains HS
0.096895	-0.0628909	Richardson Plateau HSas	Tundra Cordillera HS
-0.0622643	0.571482	Richardson Plateau HSas	Tundra Cordillera HS
-0.135478	0.00497524	Travaillant Upland HS	Taiga Plains HS
0.0633804	-0.0554645	Travaillant Upland HS	Taiga Plains HS
-0.0902267	0.137174	Travaillant Upland HS	Taiga Plains HS
-0.0930158	0.0959547	Travaillant Upland HS	Taiga Plains HS
0.00642374	-0.180315	Travaillant Upland HS	Taiga Plains HS
-0.146313	0.0875034	Travaillant Upland HS	Taiga Plains HS
-0.243015	-0.165662	Travaillant Upland HS	Taiga Plains HS
-0.0677285	-0.161522	Travaillant Upland HS	Taiga Plains HS
-0.154207	0.276754	Travaillant Upland HS	Taiga Plains HS
0.0668069	-0.00208024	Travaillant Upland HS	Taiga Plains HS
0.200686	0.276094	Richardson Plateau HSas	Tundra Cordillera HS
-0.129064	0.370756	Travaillant Upland HS	Taiga Plains HS
-0.18973	0.0781635	Travaillant Upland HS	Taiga Plains HS
0.171974	-0.133818	Richardson Plateau HSas	Tundra Cordillera HS
-0.224762	-0.0222684	Travaillant Upland HS	Taiga Plains HS
-0.00755355	0.0329114	Travaillant Upland HS	Taiga Plains HS
-0.267225	-0.113248	Travaillant Upland HS	Taiga Plains HS
0.162419	0.175538	Travaillant Upland HS	Taiga Plains HS
0.0331579	0.186454	Travaillant Upland HS	Taiga Plains HS
-0.131207	0.282934	Travaillant Upland HS	Taiga Plains HS
-0.146313	0.0875034	Travaillant Upland HS	Taiga Plains HS
0.139582	0.0139063	Richardson Plateau HSas	Tundra Cordillera HS
-0.135478	0.00497524	Travaillant Upland HS	Taiga Plains HS
-0.142445	0.0431478	Travaillant Upland HS	Taiga Plains HS
-0.00755355	0.0329114	Travaillant Upland HS	Taiga Plains HS
0.139582	0.0139063	Richardson Plateau HSas	Tundra Cordillera HS
-0.0407977	0.18998	Travaillant Upland HS	Taiga Plains HS
-0.00755355	0.0329114	Travaillant Upland HS	Taiga Plains HS
-0.165444	0.0369687	Travaillant Upland HS	Taiga Plains HS
0.0185232	-0.0439706	Travaillant Upland HS	Taiga Plains HS
-0.146313	0.0875034	Travaillant Upland HS	Taiga Plains HS
0.00597352	-0.19767	Travaillant Upland HS	Taiga Plains HS
-0.0911539	0.189308	Travaillant Upland HS	Taiga Plains HS
-0.18973	0.0781635	Travaillant Upland HS	Taiga Plains HS
-0.182894	0.266256	Travaillant Upland HS	Taiga Plains HS
-0.223808	-0.103908	Travaillant Upland HS	Taiga Plains HS
-0.232193	-0.0128159	Travaillant Upland HS	Taiga Plains HS
0.09195	0.0919215	Travaillant Upland HS	Taiga Plains HS
-0.165444	0.0369687	Travaillant Upland HS	Taiga Plains HS
-0.0814651	0.708279	Richardson Plateau HSas	Tundra Cordillera HS
-0.113559	0.0967289	Travaillant Upland HS	Taiga Plains HS
-0.0184498	0.0442125	Travaillant Upland HS	Taiga Plains HS
0.090088	-0.00143197	Travaillant Upland HS	Taiga Plains HS
-0.0407977	0.18998	Travaillant Upland HS	Taiga Plains HS
-0.0902267	0.137174	Travaillant Upland HS	Taiga Plains HS
0.0014174	0.0622793	Travaillant Upland HS	Taiga Plains HS
-0.0407977	0.18998	Travaillant Upland HS	Taiga Plains HS
-0.00755355	0.0329114	Anderson Plain HS	Taiga Plains HS
-0.141235	-0.0154459	Travaillant Upland HS	Taiga Plains HS
-0.0920144	-0.120327	Travaillant Upland HS	Taiga Plains HS
-0.20705	0.0811858	Travaillant Upland HS	Taiga Plains HS
-0.018581	-0.103185	Travaillant Upland HS	Taiga Plains HS
-0.0911539	0.189308	Travaillant Upland HS	Taiga Plains HS
0.0430499	-0.100304	Travaillant Upland HS	Taiga Plains HS
-0.151703	0.0511057	Travaillant Upland HS	Taiga Plains HS
0.0904344	-0.0444314	Travaillant Upland HS	Taiga Plains HS
0.0508306	-0.209164	Travaillant Upland HS	Taiga Plains HS
-0.00755355	0.0329114	Travaillant Upland HS	Taiga Plains HS
0.171047	-0.0816838	Richardson Plateau HSas	Tundra Cordillera HS
-0.18973	0.0781635	Travaillant Upland HS	Taiga Plains HS
0.0337197	-0.0455713	Travaillant Upland HS	Taiga Plains HS
0.0205672	0.411114	Richardson Plateau HSas	Tundra Cordillera HS
-0.0920144	-0.120327	Travaillant Upland HS	Taiga Plains HS
-0.00755355	0.0329114	Travaillant Upland HS	Taiga Plains HS
-0.0902267	0.137174	Travaillant Upland HS	Taiga Plains HS
-0.115164	0.0264213	Travaillant Upland HS	Taiga Plains HS
0.0652152	-0.149653	Travaillant Upland HS	Taiga Plains HS
0.286141	0.270771	Richardson Plateau HSas	Tundra Cordillera HS
0.0661484	-0.00323658	Travaillant Upland HS	Taiga Plains HS
0.162419	0.175538	Travaillant Upland HS	Taiga Plains HS
-0.116297	0.0953064	Travaillant Upland HS	Taiga Plains HS
-0.206488	-0.10693	Travaillant Upland HS	Taiga Plains HS
-0.18973	0.0781635	Travaillant Upland HS	Taiga Plains HS
-0.142132	0.415686	Travaillant Upland HS	Taiga Plains HS
-0.18973	0.0781635	Travaillant Upland HS	Taiga Plains HS
-0.165444	0.0369687	Travaillant Upland HS	Taiga Plains HS
-0.0569825	-0.0198955	Travaillant Upland HS	Taiga Plains HS
-0.165444	0.0369687	Travaillant Upland HS	Taiga Plains HS
-0.0902267	0.137174	Travaillant Upland HS	Taiga Plains HS
-0.0930158	0.0959547	Travaillant Upland HS	Taiga Plains HS
-0.224762	-0.0222684	Travaillant Upland HS	Taiga Plains HS
-0.0945645	0.375139	Travaillant Upland HS	Taiga Plains HS
-0.146313	0.0875034	Travaillant Upland HS	Taiga Plains HS
-0.182764	0.039991	Travaillant Upland HS	Taiga Plains HS
-0.115088	0.037641	Travaillant Upland HS	Taiga Plains HS
-0.0569825	-0.0198955	Travaillant Upland HS	Taiga Plains HS
-0.023946	-0.0162008	Travaillant Upland HS	Taiga Plains HS
0.0757779	0.0272877	Travaillant Upland HS	Taiga Plains HS
-0.129064	0.370756	Travaillant Upland HS	Taiga Plains HS
-0.116297	0.0953064	Travaillant Upland HS	Taiga Plains HS
-0.18973	0.0781635	Travaillant Upland HS	Taiga Plains HS
0.0796124	-0.197278	Travaillant Upland HS	Taiga Plains HS
0.221403	-0.0810114	Richardson Plateau HSas	Tundra Cordillera HS
-0.0135658	-0.0105555	Travaillant Upland HS	Taiga Plains HS
-0.168408	-0.0172422	Travaillant Upland HS	Taiga Plains HS
-0.20705	0.0811858	Travaillant Upland HS	Taiga Plains HS
-0.0908784	-0.0147735	Travaillant Upland HS	Taiga Plains HS
-0.0677285	-0.161522	Travaillant Upland HS	Taiga Plains HS
-0.0197573	0.220791	Travaillant Upland HS	Taiga Plains HS
-0.232193	-0.0128159	Travaillant Upland HS	Taiga Plains HS
-0.101456	0.0760095	Travaillant Upland HS	Taiga Plains HS
-0.0937656	-0.0577647	Travaillant Upland HS	Taiga Plains HS
0.0164508	-0.00275258	Travaillant Upland HS	Taiga Plains HS
0.26409	-0.00421426	Richardson Plateau HSas	Tundra Cordillera HS
-0.0911539	0.189308	Travaillant Upland HS	Taiga Plains HS
0.0397319	-0.00210431	Travaillant Upland HS	Taiga Plains HS
-0.0270167	-0.0518889	Travaillant Upland HS	Taiga Plains HS
-0.0157093	-0.0983781	Travaillant Upland HS	Taiga Plains HS
-0.0425854	-0.0675205	Travaillant Upland HS	Taiga Plains HS
-0.0629947	-0.0633624	Travaillant Upland HS	Taiga Plains HS
-0.114224	0.0540884	Travaillant Upland HS	Taiga Plains HS
-0.200476	-0.0634633	Travaillant Upland HS	Taiga Plains HS
-0.0930158	0.0959547	Travaillant Upland HS	Taiga Plains HS
-0.175333	0.0305384	Travaillant Upland HS	Taiga Plains HS
0.096895	-0.0628909	Richardson Plateau HSas	Tundra Cordillera HS
-0.0407977	0.18998	Travaillant Upland HS	Taiga Plains HS
-0.18973	0.0781635	Travaillant Upland HS	Taiga Plains HS
-0.0186553	0.060963	Travaillant Upland HS	Taiga Plains HS
-0.00755355	0.0329114	Travaillant Upland HS	Taiga Plains HS
-0.18973	0.0781635	Travaillant Upland HS	Taiga Plains HS
-0.18973	0.0781635	Travaillant Upland HS	Taiga Plains HS
-0.0971661	0.145841	Travaillant Upland HS	Taiga Plains HS
-0.0930158	0.0959547	Travaillant Upland HS	Taiga Plains HS
-0.0957257	0.125007	Travaillant Upland HS	Taiga Plains HS
-0.096087	-0.0486166	Tuktoyaktuk Coastal Plain LAn	Southern Arctic LAn
0.253866	-0.166511	Tuktoyaktuk Coastal Plain LAn	Southern Arctic LAn
0.335933	-0.101893	Tuktoyaktuk Coastal Plain LAn	Southern Arctic LAn
0.337452	-0.116112	Tuktoyaktuk Coastal Plain LAn	Southern Arctic LAn
0.09195	0.0919215	Travaillant Upland HS	Taiga Plains HS
0.0904344	-0.0444314	Travaillant Upland HS	Taiga Plains HS
0.216015	-0.0623033	Anderson Plain HS	Taiga Plains HS
0.064255	0.318019	Travaillant Upland HS	Taiga Plains HS
0.0190553	-0.0581746	Anderson Plain HS	Taiga Plains HS
0.335024	-0.0925901	Tuktoyaktuk Coastal Plain LAn	Southern Arctic LAn
0.0904344	-0.0444314	Anderson Plain HS	Taiga Plains HS
0.0904344	-0.0444314	Travaillant Upland HS	Taiga Plains HS
0.0563296	-0.196998	Tuktoyaktuk Coastal Plain LAn	Southern Arctic LAn
0.103187	0.331707	Travaillant Upland HS	Taiga Plains HS
0.383783	0.236428	Central Horton Plain LAn	Southern Arctic LAn
0.00777071	-0.0668482	Travaillant Upland HS	Taiga Plains HS
0.169553	-0.116836	Tuktoyaktuk Coastal Plain LAn	Southern Arctic LAn
0.267	-0.131504	Tuktoyaktuk Coastal Plain LAn	Southern Arctic LAn
0.0440004	-0.224728	Tuktoyaktuk Coastal Plain LAn	Southern Arctic LAn
0.0994649	-0.182127	Tuktoyaktuk Coastal Plain LAn	Southern Arctic LAn
0.154906	-0.0858533	Anderson Plain HS	Taiga Plains HS
0.0551209	-0.139332	Tuktoyaktuk Coastal Plain LAn	Southern Arctic LAn
0.0901528	-0.0389006	Travaillant Upland HS	Taiga Plains HS
0.140509	-0.0382282	Travaillant Upland HS	Taiga Plains HS
0.0415939	0.0912491	Travaillant Upland HS	Taiga Plains HS
0.186702	-0.267609	Tuktoyaktuk Coastal Plain LAn	Southern Arctic LAn
0.09195	0.0919215	Travaillant Upland HS	Taiga Plains HS
0.343151	-0.0881537	Tuktoyaktuk Coastal Plain LAn	Southern Arctic LAn
0.114092	-0.037096	Tuktoyaktuk Coastal Plain LAn	Southern Arctic LAn
-0.00755355	0.0329114	Travaillant Upland HS	Taiga Plains HS
-0.0677285	-0.161522	Travaillant Upland HS	Taiga Plains HS
0.0551209	-0.139332	Travaillant Upland HS	Taiga Plains HS
0.245399	-0.0651615	Tuktoyaktuk Coastal Plain LAn	Southern Arctic LAn
0.142553	-0.0412943	Tuktoyaktuk Coastal Plain LAn	Southern Arctic LAn
0.294729	-0.103243	Tuktoyaktuk Coastal Plain LAn	Southern Arctic LAn
0.338046	-0.00774117	Central Horton Plain LAn	Southern Arctic LAn
0.00597352	-0.19767	Travaillant Upland HS	Taiga Plains HS
0.150636	-0.331699	Tuktoyaktuk Coastal Plain LAn	Southern Arctic LAn
0.198909	0.0439466	Travaillant Upland HS	Taiga Plains HS
0.0904344	-0.0444314	Tuktoyaktuk Coastal Plain LAn	Southern Arctic LAn
0.100878	0.0568967	Tuktoyaktuk Coastal Plain LAn	Southern Arctic LAn
0.173488	-0.0647007	Tuktoyaktuk Coastal Plain LAn	Southern Arctic LAn
0.140509	-0.0382282	Tuktoyaktuk Coastal Plain LAn	Southern Arctic LAn
0.170851	-0.0664178	Travaillant Upland HS	Taiga Plains HS
0.00622715	-0.165049	Travaillant Upland HS	Taiga Plains HS
-0.00910225	0.312096	Travaillant Upland HS	Taiga Plains HS
0.160938	-0.2184	Tuktoyaktuk Coastal Plain LAn	Southern Arctic LAn
0.338046	-0.00774117	Central Horton Plain LAn	Southern Arctic LAn
0.0479074	-0.0468288	Travaillant Upland HS	Taiga Plains HS
0.140301	-0.0220295	Travaillant Upland HS	Taiga Plains HS
0.189938	0.0145787	Travaillant Upland HS	Taiga Plains HS
0.189938	0.0145787	Tuktoyaktuk Coastal Plain LAn	Southern Arctic LAn
0.0844222	-0.0878984	Tuktoyaktuk Coastal Plain LAn	Southern Arctic LAn
0.0373036	0.0214175	Travaillant Upland HS	Taiga Plains HS
0.0904344	-0.0444314	Travaillant Upland HS	Taiga Plains HS
-0.0569825	-0.0198955	Anderson Plain HS	Taiga Plains HS
0.179629	-0.157453	Tuktoyaktuk Coastal Plain LAn	Southern Arctic LAn
0.00597352	-0.19767	Tuktoyaktuk Coastal Plain LAn	Southern Arctic LAn
0.189938	0.0145787	Tuktoyaktuk Coastal Plain LAn	Southern Arctic LAn
0.116236	0.0507266	Tuktoyaktuk Coastal Plain LAn	Southern Arctic LAn
0.0425276	-0.0796345	Anderson Plain HS	Taiga Plains HS
0.11616	0.0395069	Tuktoyaktuk Coastal Plain LAn	Southern Arctic LAn
0.00597352	-0.19767	Tuktoyaktuk Coastal Plain LAn	Southern Arctic LAn
0.0569181	-0.00851045	Anderson Plain HS	Taiga Plains HS
0.338046	-0.00774117	Central Horton Plain LAn	Southern Arctic LAn
0.179629	-0.157453	Tuktoyaktuk Coastal Plain LAn	Southern Arctic LAn
0.214943	-0.062552	Tuktoyaktuk Coastal Plain LAn	Southern Arctic LAn
-0.0502403	-0.0438858	Travaillant Upland HS	Taiga Plains HS
0.09195	0.0919215	Travaillant Upland HS	Taiga Plains HS
0.194696	-0.0228344	Tuktoyaktuk Coastal Plain LAn	Southern Arctic LAn
0.16439	-0.0479583	Travaillant Upland HS	Taiga Plains HS
0.272864	0.0404197	Central Horton Plain LAn	Southern Arctic LAn
0.129358	-0.14839	Travaillant Upland HS	Taiga Plains HS
0.09195	0.0919215	Travaillant Upland HS	Taiga Plains HS
0.240225	-0.114718	Tuktoyaktuk Coastal Plain LAn	Southern Arctic LAn
-0.00910225	0.312096	Travaillant Upland HS	Taiga Plains HS
-0.0920144	-0.120327	Anderson Plain HS	Taiga Plains HS
0.385331	-0.0427569	Central Horton Plain LAn	Southern Arctic LAn
0.338046	-0.00774117	Central Horton Plain LAn	Southern Arctic LAn
0.285828	-0.101767	Central Horton Plain LAn	Southern Arctic LAn
0.334975	-0.0434292	Central Horton Plain LAn	Southern Arctic LAn
0.268849	-0.0416274	Tuktoyaktuk Coastal Plain LAn	Southern Arctic LAn
0.129273	-0.158125	Tuktoyaktuk Coastal Plain LAn	Southern Arctic LAn
0.240541	-0.118637	Tuktoyaktuk Coastal Plain LAn	Southern Arctic LAn
0.105477	-0.13866	Tuktoyaktuk Coastal Plain LAn	Southern Arctic LAn
0.105477	-0.13866	Tuktoyaktuk Coastal Plain LAn	Southern Arctic LAn
0.337541	-0.111671	Tuktoyaktuk Coastal Plain LAn	Southern Arctic LAn
0.290167	-0.0810962	Tuktoyaktuk Coastal Plain LAn	Southern Arctic LAn
-0.289903	-0.0991363	Keller Plain LS	Taiga Plains LS
-0.307615	-0.202591	Keller Plain LS	Taiga Plains LS
-0.225451	-0.0368062	Keller Plain LS	Taiga Plains LS
-0.331677	-0.175578	Keller Plain LS	Taiga Plains LS
-0.27488	-0.0896131	Keller Plain LS	Taiga Plains LS
-0.182764	0.039991	Keller Plain LS	Taiga Plains LS
-0.355963	-0.134383	Keller Plain LS	Taiga Plains LS
-0.331677	-0.175578	Keller Plain LS	Taiga Plains LS
-0.182764	0.039991	Keller Plain LS	Taiga Plains LS
-0.339332	-0.151943	Keller Plain LS	Taiga Plains LS
-0.339332	-0.151943	Keller Plain LS	Taiga Plains LS
-0.289903	-0.0991363	Keller Plain LS	Taiga Plains LS
-0.296645	-0.075146	Keller Plain LS	Taiga Plains LS
-0.374364	-0.252375	Keller Plain LS	Taiga Plains LS
-0.267225	-0.113248	Keller Plain LS	Taiga Plains LS
-0.296645	-0.075146	Keller Plain LS	Taiga Plains LS
-0.247216	-0.0223391	Keller Plain LS	Taiga Plains LS
-0.296645	-0.075146	Keller Plain LS	Taiga Plains LS
-0.289903	-0.0991363	Keller Plain LS	Taiga Plains LS
-0.320931	-0.0339512	Keller Plain LS	Taiga Plains LS
-0.374364	-0.252375	Keller Plain LS	Taiga Plains LS
-0.232193	-0.0128159	Keller Plain LS	Taiga Plains LS
-0.204754	0.0686403	Great Slave Lowland HB	Taiga Shield HB
-0.33769	-0.219045	Keller Plain LS	Taiga Plains LS
-0.27488	-0.0896131	Keller Plain LS	Taiga Plains LS
-0.267225	-0.113248	Keller Plain LS	Taiga Plains LS
-0.182764	0.039991	Keller Plain LS	Taiga Plains LS
-0.296645	-0.075146	Keller Plain LS	Taiga Plains LS
-0.289903	-0.0991363	Keller Plain LS	Taiga Plains LS
-0.331677	-0.175578	Keller Plain LS	Taiga Plains LS
-0.309912	-0.190045	Keller Plain LS	Taiga Plains LS
-0.355963	-0.134383	Keller Plain LS	Taiga Plains LS
-0.296645	-0.075146	Keller Plain LS	Taiga Plains LS
-0.331677	-0.175578	Keller Plain LS	Taiga Plains LS
-0.278666	0.140649	Keller Plain LS	Taiga Plains LS
-0.204754	0.0686403	Great Slave Upland HB	Taiga Shield HB
-0.231463	-0.0802732	Keller Plain LS	Taiga Plains LS
-0.27488	-0.0896131	Keller Plain LS	Taiga Plains LS
-0.331677	-0.175578	Keller Plain LS	Taiga Plains LS
-0.223808	-0.103908	Keller Plain LS	Taiga Plains LS
-0.226999	0.242379	Keller Plain LS	Taiga Plains LS
-0.273237	-0.156715	Keller Plain LS	Taiga Plains LS
-0.210766	0.0251733	Great Slave Lowland HB	Taiga Shield HB
-0.374364	-0.252375	Keller Plain LS	Taiga Plains LS
-0.363127	-0.0125893	Keller Plain LS	Taiga Plains LS
-0.331677	-0.175578	Keller Plain LS	Taiga Plains LS
-0.331677	-0.175578	Keller Plain LS	Taiga Plains LS
-0.33769	-0.219045	Keller Plain LS	Taiga Plains LS
-0.232193	-0.0128159	Keller Plain LS	Taiga Plains LS
-0.267225	-0.113248	Keller Plain LS	Taiga Plains LS
-0.339332	-0.151943	Keller Plain LS	Taiga Plains LS
-0.296645	-0.075146	Keller Plain LS	Taiga Plains LS
-0.232193	-0.0128159	Keller Plain LS	Taiga Plains LS
-0.340881	0.127242	Keller Plain LS	Taiga Plains LS
-0.331677	-0.175578	Keller Plain LS	Taiga Plains LS
-0.355963	-0.134383	Keller Plain LS	Taiga Plains LS
-0.339332	-0.151943	Keller Plain LS	Taiga Plains LS
-0.331677	-0.175578	Keller Plain LS	Taiga Plains LS
-0.339332	-0.151943	Keller Plain LS	Taiga Plains LS
-0.27488	-0.0896131	Keller Plain LS	Taiga Plains LS
-0.331677	-0.175578	Keller Plain LS	Taiga Plains LS
-0.374364	-0.252375	Keller Plain LS	Taiga Plains LS
-0.374364	-0.252375	Keller Plain LS	Taiga Plains LS
-0.339332	-0.151943	Keller Plain LS	Taiga Plains LS
-0.215762	0.482164	Keller Plain LS	Taiga Plains LS
-0.217796	-0.060441	Keller Plain LS	Taiga Plains LS
-0.225451	-0.0368062	Keller Plain LS	Taiga Plains LS
-0.374364	-0.252375	Keller Plain LS	Taiga Plains LS
-0.309912	-0.190045	Keller Plain LS	Taiga Plains LS
-0.182764	0.039991	Keller Plain LS	Taiga Plains LS
-0.33769	-0.219045	Keller Plain LS	Taiga Plains LS
-0.247216	-0.0223391	Keller Plain LS	Taiga Plains LS
-0.374364	-0.252375	Keller Plain LS	Taiga Plains LS
-0.331677	-0.175578	Keller Plain LS	Taiga Plains LS
-0.309912	-0.190045	Keller Plain LS	Taiga Plains LS
-0.331677	-0.175578	Keller Plain LS	Taiga Plains LS
-0.257975	-0.211726	Keller Plain LS	Taiga Plains LS
-0.374364	-0.252375	Keller Plain LS	Taiga Plains LS
-0.247216	-0.0223391	Keller Plain LS	Taiga Plains LS
-0.331677	-0.175578	Keller Plain LS	Taiga Plains LS
-0.225451	-0.0368062	Keller Plain LS	Taiga Plains LS
-0.231463	-0.0802732	Keller Plain LS	Taiga Plains LS
-0.231463	-0.0802732	Keller Plain LS	Taiga Plains LS
-0.331677	-0.175578	Keller Plain LS	Taiga Plains LS
-0.33769	-0.219045	Keller Plain LS	Taiga Plains LS
-0.339332	-0.151943	Keller Plain LS	Taiga Plains LS
-0.232193	-0.0128159	Keller Plain LS	Taiga Plains LS
-0.331677	-0.175578	Keller Plain LS	Taiga Plains LS
-0.157468	0.0336246	Great Slave Upland HB	Taiga Shield HB
-0.124241	0.244761	Great Slave Upland HB	Taiga Shield HB
-0.188776	-0.00347599	Great Slave Upland HB	Taiga Shield HB
-0.213062	0.0377188	Great Slave Upland HB	Taiga Shield HB
-0.253229	-0.0658061	Great Slave Upland HB	Taiga Shield HB
-0.182764	0.039991	Great Slave Upland HB	Taiga Shield HB
-0.165777	0.00270313	Great Slave Upland HB	Taiga Shield HB
-0.277515	-0.0246113	Great Slave Upland HB	Taiga Shield HB
-0.159764	0.0461701	Great Slave Upland HB	Taiga Shield HB
-0.159764	0.0461701	Great Slave Upland HB	Taiga Shield HB
-0.157468	0.0336246	Great Slave Upland HB	Taiga Shield HB
-0.253229	-0.0658061	Great Slave Upland HB	Taiga Shield HB
-0.247216	-0.0223391	Great Slave Upland HB	Taiga Shield HB
-0.165777	0.00270313	Great Slave Upland HB	Taiga Shield HB
-0.20705	0.0811858	Great Slave Upland HB	Taiga Shield HB
-0.141491	-0.0384917	Great Slave Upland HB	Taiga Shield HB
-0.159764	0.0461701	Great Slave Upland HB	Taiga Shield HB
-0.205943	-0.100822	Great Slave Upland HB	Taiga Shield HB
-0.271502	0.0188557	Great Slave Lowland HB	Taiga Shield HB
-0.254183	0.0158334	Great Slave Lowland HB	Taiga Shield HB
-0.204754	0.0686403	Great Slave Lowland HB	Taiga Shield HB
-0.204754	0.0686403	Great Slave Lowland HB	Taiga Shield HB
-0.271502	0.0188557	Great Slave Lowland HB	Taiga Shield HB
-0.204754	0.0686403	Great Slave Lowland HB	Taiga Shield HB
-0.271502	0.0188557	Great Slave Lowland HB	Taiga Shield HB
-0.271502	0.0188557	Great Slave Upland HB	Taiga Shield HB
-0.277515	-0.0246113	Great Slave Lowland HB	Taiga Shield HB
-0.277515	-0.0246113	Great Slave Upland HB	Taiga Shield HB
-0.226645	0.00736179	Great Slave Lowland HB	Taiga Shield HB
-0.226645	0.00736179	Great Slave Lowland HB	Taiga Shield HB
-0.326944	-0.0774181	Great Slave Lowland HB	Taiga Shield HB
-0.260195	-0.0276336	Great Slave Lowland HB	Taiga Shield HB
-0.253229	-0.0658061	Great Slave Lowland HB	Taiga Shield HB
-0.277515	-0.0246113	Great Slave Lowland HB	Taiga Shield HB
-0.204754	0.0686403	Great Slave Lowland HB	Taiga Shield HB
-0.271502	0.0188557	Great Slave Lowland HB	Taiga Shield HB
-0.271502	0.0188557	Great Slave Lowland HB	Taiga Shield HB
-0.204754	0.0686403	Great Slave Lowland HB	Taiga Shield HB
-0.273646	-0.0689669	Great Slave Lowland HB	Taiga Shield HB
-0.361975	-0.17785	Great Slave Lowland HB	Taiga Shield HB
-0.180544	0.0162257	Great Slave Lowland HB	Taiga Shield HB
-0.271502	0.0188557	Great Slave Lowland HB	Taiga Shield HB
-0.320931	-0.0339512	Great Slave Lowland HB	Taiga Shield HB
-0.210766	0.0251733	Great Slave Lowland HB	Taiga Shield HB
-0.277515	-0.0246113	Great Slave Lowland HB	Taiga Shield HB
-0.271502	0.0188557	Great Slave Lowland HB	Taiga Shield HB
-0.204754	0.0686403	Great Slave Lowland HB	Taiga Shield HB
-0.277515	-0.0246113	Great Slave Lowland HB	Taiga Shield HB
-0.253229	-0.0658061	Great Slave Lowland HB	Taiga Shield HB
-0.254183	0.0158334	Great Slave Lowland HB	Taiga Shield HB
-0.339332	-0.151943	Great Slave Lowland HB	Taiga Shield HB
-0.271502	0.0188557	Great Slave Lowland HB	Taiga Shield HB
-0.271502	0.0188557	Great Slave Lowland HB	Taiga Shield HB
-0.254183	0.0158334	Great Slave Lowland HB	Taiga Shield HB
-0.260195	-0.0276336	Great Slave Lowland HB	Taiga Shield HB
-0.271502	0.0188557	Great Slave Upland HB	Taiga Shield HB
-0.260195	-0.0276336	Great Slave Lowland HB	Taiga Shield HB
-0.326944	-0.0774181	Great Slave Lowland HB	Taiga Shield HB
-0.204754	0.0686403	Great Slave Lowland HB	Taiga Shield HB
-0.271502	0.0188557	Great Slave Lowland HB	Taiga Shield HB
-0.326944	-0.0774181	Great Slave Lowland HB	Taiga Shield HB
-0.260195	-0.0276336	Great Slave Lowland HB	Taiga Shield HB
-0.277515	-0.0246113	Great Slave Lowland HB	Taiga Shield HB
-0.320931	-0.0339512	Great Slave Lowland HB	Taiga Shield HB
-0.271502	0.0188557	Great Slave Lowland HB	Taiga Shield HB
-0.260195	-0.0276336	Great Slave Lowland HB	Taiga Shield HB
-0.326944	-0.0774181	Great Slave Lowland HB	Taiga Shield HB
-0.363618	-0.110748	North Mackenzie Plain LS	Taiga Plains LS
-0.182764	0.039991	North Mackenzie Plain LS	Taiga Plains LS
-0.253229	-0.0658061	North Mackenzie Plain LS	Taiga Plains LS
-0.124004	0.60608	North Mackenzie Plain LS	Taiga Plains LS
-0.299166	-0.0484183	Keller Plain LS	Taiga Plains LS
-0.225451	-0.0368062	Keller Plain LS	Taiga Plains LS
-0.295297	0.15821	Keller Plain LS	Taiga Plains LS
-0.225451	-0.0368062	Keller Plain LS	Taiga Plains LS
-0.213062	0.0377188	Keller Plain LS	Taiga Plains LS
-0.296645	-0.075146	Keller Plain LS	Taiga Plains LS
-0.231463	-0.0802732	Keller Plain LS	Taiga Plains LS
-0.182764	0.039991	Keller Plain LS	Taiga Plains LS
-0.231463	-0.0802732	Keller Plain LS	Taiga Plains LS
-0.39865	-0.21118	Keller Plain LS	Taiga Plains LS
-0.339332	-0.151943	Keller Plain LS	Taiga Plains LS
-0.339332	-0.151943	Keller Plain LS	Taiga Plains LS
-0.25067	-0.142028	Keller Plain LS	Taiga Plains LS
-0.299166	-0.0484183	Keller Plain LS	Taiga Plains LS
-0.339332	-0.151943	Keller Plain LS	Taiga Plains LS
-0.363618	-0.110748	Keller Plain LS	Taiga Plains LS
-0.25067	-0.142028	Keller Plain LS	Taiga Plains LS
-0.20705	0.0811858	Keller Plain LS	Taiga Plains LS
-0.289903	-0.0991363	Keller Plain LS	Taiga Plains LS
-0.225451	-0.0368062	Keller Plain LS	Taiga Plains LS
-0.27488	-0.0896131	Keller Plain LS	Taiga Plains LS
-0.339332	-0.151943	Keller Plain LS	Taiga Plains LS
-0.225451	-0.0368062	Keller Plain LS	Taiga Plains LS
-0.27488	-0.0896131	Keller Plain LS	Taiga Plains LS
-0.168193	-0.258736	Keller Plain LS	Taiga Plains LS
-0.234604	-0.160867	Keller Plain LS	Taiga Plains LS
-0.380376	-0.295842	Keller Plain LS	Taiga Plains LS
-0.312546	-0.125043	Keller Plain LS	Taiga Plains LS
-0.247216	-0.0223391	Keller Plain LS	Taiga Plains LS
-0.339332	-0.151943	Keller Plain LS	Taiga Plains LS
-0.369139	-0.0560563	Keller Plain LS	Taiga Plains LS
-0.331677	-0.175578	Keller Plain LS	Taiga Plains LS
-0.225451	-0.0368062	Keller Plain LS	Taiga Plains LS
-0.374364	-0.252375	Keller Plain LS	Taiga Plains LS
-0.380376	-0.295842	Keller Plain LS	Taiga Plains LS
-0.380376	-0.295842	Keller Plain LS	Taiga Plains LS
-0.374364	-0.252375	Keller Plain LS	Taiga Plains LS
-0.27488	-0.0896131	Keller Plain LS	Taiga Plains LS
-0.214595	-0.0699582	Keller Plain LS	Taiga Plains LS
-0.363618	-0.110748	Keller Plain LS	Taiga Plains LS
-0.306711	-0.199562	Keller Plain LS	Taiga Plains LS
-0.302658	-0.118613	Keller Plain LS	Taiga Plains LS
-0.157447	-0.117109	Keller Plain LS	Taiga Plains LS
-0.288261	-0.166238	Keller Plain LS	Taiga Plains LS
-0.289903	-0.0991363	Keller Plain LS	Taiga Plains LS
-0.363618	-0.110748	Keller Plain LS	Taiga Plains LS
-0.258028	0.307564	Keller Plain LS	Taiga Plains LS
-0.188776	-0.00347599	Keller Plain LS	Taiga Plains LS
-0.217796	-0.060441	Keller Plain LS	Taiga Plains LS
-0.289979	-0.110356	Keller Plain LS	Taiga Plains LS
-0.374364	-0.252375	Keller Plain LS	Taiga Plains LS
-0.289903	-0.0991363	Keller Plain LS	Taiga Plains LS
-0.295915	-0.142603	Keller Plain LS	Taiga Plains LS
-0.331677	-0.175578	Keller Plain LS	Taiga Plains LS
-0.355963	-0.134383	Keller Plain LS	Taiga Plains LS
-0.339332	-0.151943	Keller Plain LS	Taiga Plains LS
-0.168193	-0.258736	Keller Plain LS	Taiga Plains LS
-0.324935	-0.199568	Keller Plain LS	Taiga Plains LS
-0.288261	-0.166238	Keller Plain LS	Taiga Plains LS
-0.334197	-0.14885	Keller Plain LS	Taiga Plains LS
-0.350738	0.0619357	Keller Plain LS	Taiga Plains LS
-0.331677	-0.175578	Keller Plain LS	Taiga Plains LS
-0.220608	-0.113425	Keller Plain LS	Taiga Plains LS
-0.33769	-0.219045	Keller Plain LS	Taiga Plains LS
-0.289903	-0.0991363	Keller Plain LS	Taiga Plains LS
-0.314189	-0.0579415	Keller Plain LS	Taiga Plains LS
-0.0587575	-0.132154	Keller Plain LS	Taiga Plains LS
-0.361975	-0.17785	Keller Plain LS	Taiga Plains LS
-0.217796	-0.060441	Keller Plain LS	Taiga Plains LS
-0.133161	-0.158304	Keller Plain LS	Taiga Plains LS
-0.331677	-0.175578	Keller Plain LS	Taiga Plains LS
-0.374364	-0.252375	Keller Plain LS	Taiga Plains LS
-0.331677	-0.175578	Keller Plain LS	Taiga Plains LS
-0.380376	-0.295842	Keller Plain LS	Taiga Plains LS
-0.197614	-0.220634	Keller Plain LS	Taiga Plains LS
-0.212597	-0.293469	Keller Plain LS	Taiga Plains LS
-0.163915	0.0960566	North Mackenzie Plain LS	Taiga Plains LS
-0.163915	0.0960566	North Mackenzie Plain LS	Taiga Plains LS
-0.14185	0.410155	North Mackenzie Plain LS	Taiga Plains LS
-0.214213	0.20298	Keller Plain LS	Taiga Plains LS
-0.194027	0.0616436	Keller Plain LS	Taiga Plains LS
-0.157355	-0.27858	Keller Plain LS	Taiga Plains LS
-0.192479	-0.217541	Keller Plain LS	Taiga Plains LS
-0.341743	-0.299994	Keller Plain LS	Taiga Plains LS
-0.0688232	-0.256571	Keller Plain LS	Taiga Plains LS
-0.225451	-0.0368062	Keller Plain LS	Taiga Plains LS
-0.168193	-0.258736	Keller Plain LS	Taiga Plains LS
-0.363618	-0.110748	Keller Plain LS	Taiga Plains LS
-0.221899	-0.179439	Keller Plain LS	Taiga Plains LS
-0.16569	-0.272156	Keller Plain LS	Taiga Plains LS
-0.0991213	-0.258843	Keller Plain LS	Taiga Plains LS
-0.299166	-0.0484183	Keller Plain LS	Taiga Plains LS
-0.363618	-0.110748	Keller Plain LS	Taiga Plains LS
-0.165897	-0.271282	Keller Plain LS	Taiga Plains LS
-0.194027	0.0616436	Keller Plain LS	Taiga Plains LS
-0.20705	0.0811858	North Mackenzie Plain LS	Taiga Plains LS
-0.168193	-0.258736	Keller Plain LS	Taiga Plains LS
-0.168193	-0.258736	Keller Plain LS	Taiga Plains LS
-0.363618	-0.110748	Keller Plain LS	Taiga Plains LS
-0.339332	-0.151943	Keller Plain LS	Taiga Plains LS
-0.365167	0.168436	Keller Plain LS	Taiga Plains LS
-0.148185	-0.167827	Keller Plain LS	Taiga Plains LS
-0.225451	-0.0368062	Keller Plain LS	Taiga Plains LS
-0.339332	-0.151943	Keller Plain LS	Taiga Plains LS
-0.232645	-0.321066	Keller Plain LS	Taiga Plains LS
-0.232645	-0.321066	Keller Plain LS	Taiga Plains LS
-0.135572	-0.306355	Keller Plain LS	Taiga Plains LS
-0.299166	-0.0484183	Keller Plain LS	Taiga Plains LS
-0.192479	-0.217541	Keller Plain LS	Taiga Plains LS
-0.223448	0.0997454	Keller Plain LS	Taiga Plains LS
-0.178165	-0.0718219	Keller Plain LS	Taiga Plains LS
-0.182764	0.039991	Keller Plain LS	Taiga Plains LS
-0.309912	-0.190045	Keller Plain LS	Taiga Plains LS
-0.247216	-0.0223391	North Mackenzie Plain LS	Taiga Plains LS
-0.20705	0.0811858	North Mackenzie Plain LS	Taiga Plains LS
-0.182764	0.039991	North Mackenzie Plain LS	Taiga Plains LS
-0.299166	-0.0484183	North Mackenzie Plain LS	Taiga Plains LS
-0.36963	-0.154215	North Mackenzie Plain LS	Taiga Plains LS
-0.20705	0.0811858	North Mackenzie Plain LS	Taiga Plains LS
-0.277515	-0.0246113	North Mackenzie Plain LS	Taiga Plains LS
-0.214595	-0.0699582	North Mackenzie Plain LS	Taiga Plains LS
-0.247216	-0.0223391	North Mackenzie Plain LS	Taiga Plains LS
-0.320201	-0.101408	North Mackenzie Plain LS	Taiga Plains LS
-0.20705	0.0811858	Carcajou Plain LSb	Taiga Cordillera LS
-0.345344	-0.19541	North Mackenzie Plain LS	Taiga Plains LS
-0.18648	-0.0160215	North Mackenzie Plain LS	Taiga Plains LS
-0.260483	-0.137238	North Mackenzie Plain LS	Taiga Plains LS
-0.17146	-0.0550874	North Mackenzie Plain LS	Taiga Plains LS
-0.253229	-0.0658061	North Mackenzie Plain LS	Taiga Plains LS
-0.277515	-0.0246113	North Mackenzie Plain LS	Taiga Plains LS
-0.249737	0.00438862	North Mackenzie Plain LS	Taiga Plains LS
-0.122104	0.0350889	North Mackenzie Plain LS	Taiga Plains LS
-0.229897	-0.0253614	North Mackenzie Plain LS	Taiga Plains LS
-0.280215	0.419834	North Mackenzie Plain LS	Taiga Plains LS
-0.253229	-0.0658061	North Mackenzie Plain LS	Taiga Plains LS
-0.182764	0.039991	North Mackenzie Plain LS	Taiga Plains LS
-0.116015	0.0897755	North Mackenzie Plain LS	Taiga Plains LS
-0.182764	0.039991	North Mackenzie Plain LS	Taiga Plains LS
-0.374364	-0.252375	Keller Plain LS	Taiga Plains LS
-0.200024	-0.368685	Keller Plain LS	Taiga Plains LS
-0.374364	-0.252375	Keller Plain LS	Taiga Plains LS
-0.256931	-0.279871	Keller Plain LS	Taiga Plains LS
-0.267225	-0.113248	Keller Plain LS	Taiga Plains LS
-0.27729	-0.237664	Keller Plain LS	Taiga Plains LS
-0.341743	-0.299994	Keller Plain LS	Taiga Plains LS
-0.27729	-0.237664	Keller Plain LS	Taiga Plains LS
-0.135572	-0.306355	Keller Plain LS	Taiga Plains LS
-0.249175	-0.183727	Keller Plain LS	Taiga Plains LS
-0.182093	0.295411	North Mackenzie Plain LS	Taiga Plains LS
-0.10768	0.0833513	North Mackenzie Plain LS	Taiga Plains LS
-0.204754	0.0686403	North Mackenzie Plain LS	Taiga Plains LS
-0.175333	0.0305384	North Mackenzie Plain LS	Taiga Plains LS
-0.10768	0.0833513	North Mackenzie Plain LS	Taiga Plains LS
-0.260195	-0.0276336	North Mackenzie Plain LS	Taiga Plains LS
-0.210766	0.0251733	North Mackenzie Plain LS	Taiga Plains LS
-0.146313	0.0875034	North Mackenzie Plain LS	Taiga Plains LS
-0.113692	0.0398844	North Mackenzie Plain LS	Taiga Plains LS
-0.175333	0.0305384	North Mackenzie Plain LS	Taiga Plains LS
-0.267225	-0.113248	North Mackenzie Plain LS	Taiga Plains LS
-0.320931	-0.0339512	North Mackenzie Plain LS	Taiga Plains LS
-0.195742	0.0346965	North Mackenzie Plain LS	Taiga Plains LS
-0.239786	-0.0317917	North Mackenzie Plain LS	Taiga Plains LS
-0.146313	0.0875034	North Mackenzie Plain LS	Taiga Plains LS
-0.181345	-0.0129285	North Mackenzie Plain LS	Taiga Plains LS
-0.162479	-0.226124	North Mackenzie Plain LS	Taiga Plains LS
-0.0920144	-0.120327	North Mackenzie Plain LS	Taiga Plains LS
-0.291511	-0.072053	North Mackenzie Plain LS	Taiga Plains LS
-0.181345	-0.0129285	North Mackenzie Plain LS	Taiga Plains LS
-0.0485976	-0.110987	North Mackenzie Plain LS	Taiga Plains LS
-0.146313	0.0875034	North Mackenzie Plain LS	Taiga Plains LS
-0.27488	-0.0896131	Travaillant Upland HS	Taiga Plains HS
-0.230774	-0.0657354	North Mackenzie Plain LS	Taiga Plains LS
-0.116015	0.0897755	North Mackenzie Plain LS	Taiga Plains LS
-0.181345	-0.0129285	North Mackenzie Plain LS	Taiga Plains LS
-0.230774	-0.0657354	North Mackenzie Plain LS	Taiga Plains LS
-0.234082	-0.136885	North Mackenzie Plain LS	Taiga Plains LS
-0.175333	0.0305384	North Mackenzie Plain LS	Taiga Plains LS
-0.262491	-0.015088	North Mackenzie Plain LS	Taiga Plains LS
-0.080429	-0.220937	North Mackenzie Plain LS	Taiga Plains LS
-0.288261	-0.166238	Keller Plain LS	Taiga Plains LS
-0.282428	-0.161087	Keller Plain LS	Taiga Plains LS
-0.288261	-0.166238	Keller Plain LS	Taiga Plains LS
-0.302658	-0.118613	Keller Plain LS	Taiga Plains LS
-0.302658	-0.118613	Keller Plain LS	Taiga Plains LS
-0.33769	-0.219045	Keller Plain LS	Taiga Plains LS
-0.115527	-0.347874	Keller Plain LS	Taiga Plains LS
-0.159168	0.00494815	Keller Plain LS	Taiga Plains LS
-0.314095	0.154142	Keller Plain LS	Taiga Plains LS
-0.298159	-0.301943	Keller Plain LS	Taiga Plains LS
-0.265156	-0.29944	Keller Plain LS	Taiga Plains LS
-0.253229	-0.0658061	Keller Plain LS	Taiga Plains LS
-0.188776	-0.00347599	Keller Plain LS	Taiga Plains LS
-0.259737	-0.127439	Keller Plain LS	Taiga Plains LS
-0.0289813	-0.0789102	Keller Plain LS	Taiga Plains LS
-0.0728398	-0.271077	Keller Plain LS	Taiga Plains LS
-0.257801	-0.130107	Keller Plain LS	Taiga Plains LS
-0.27488	-0.0896131	Keller Plain LS	Taiga Plains LS
-0.13124	-0.353252	Keller Plain LS	Taiga Plains LS
-0.380376	-0.295842	Keller Plain LS	Taiga Plains LS
-0.315924	-0.233512	Keller Plain LS	Taiga Plains LS
-0.312546	-0.125043	Keller Plain LS	Taiga Plains LS
-0.20705	0.0811858	Keller Plain LS	Taiga Plains LS
-0.223808	-0.103908	Keller Plain LS	Taiga Plains LS
-0.265536	0.0239919	Keller Plain LS	Taiga Plains LS
-0.179799	-0.223102	Keller Plain LS	Taiga Plains LS
-0.277515	-0.0246113	Keller Plain LS	Taiga Plains LS
-0.163459	-0.160576	Keller Plain LS	Taiga Plains LS
-0.055072	-0.270392	Keller Plain LS	Taiga Plains LS
-0.028154	-0.295074	Keller Plain LS	Taiga Plains LS
-0.166418	-0.146477	Keller Plain LS	Taiga Plains LS
-0.206584	-0.250002	Keller Plain LS	Taiga Plains LS
-0.0316636	-0.351961	Keller Plain LS	Taiga Plains LS
-0.207983	-0.0652305	Keller Plain LS	Taiga Plains LS
-0.110411	-0.227506	Keller Plain LS	Taiga Plains LS
-0.141385	0.0789672	Keller Plain LS	Taiga Plains LS
-0.0813956	-0.181354	Keller Plain LS	Taiga Plains LS
-0.1457	-0.269086	North Mackenzie Plain LS	Taiga Plains LS
-0.188776	-0.00347599	North Mackenzie Plain LS	Taiga Plains LS
-0.225451	-0.0368062	North Mackenzie Plain LS	Taiga Plains LS
-0.1457	-0.269086	North Mackenzie Plain LS	Taiga Plains LS
-0.213344	0.0432497	North Mackenzie Plain LS	Taiga Plains LS
-0.213062	0.0377188	North Mackenzie Plain LS	Taiga Plains LS
-0.223215	-0.232442	North Mackenzie Plain LS	Taiga Plains LS
-0.213062	0.0377188	North Mackenzie Plain LS	Taiga Plains LS
-0.27488	-0.0896131	North Mackenzie Plain LS	Taiga Plains LS
-0.18284	0.0287713	North Mackenzie Plain LS	Taiga Plains LS
-0.196013	-0.352129	North Mackenzie Plain LS	Taiga Plains LS
-0.16991	-0.216672	North Mackenzie Plain LS	Taiga Plains LS
-0.20649	-0.0379191	Keller Plain LS	Taiga Plains LS
-0.146313	0.0875034	North Mackenzie Plain LS	Taiga Plains LS
0.0544295	-0.079182	North Mackenzie Plain LS	Taiga Plains LS
-0.00131212	-0.146003	North Mackenzie Plain LS	Taiga Plains LS
-0.0845264	-0.134518	North Mackenzie Plain LS	Taiga Plains LS
-0.0862616	-0.227932	North Mackenzie Plain LS	Taiga Plains LS
-0.204754	0.0686403	North Mackenzie Plain LS	Taiga Plains LS
-0.20705	0.0811858	North Mackenzie Plain LS	Taiga Plains LS
-0.306534	-0.0815762	North Mackenzie Plain LS	Taiga Plains LS
-0.181345	-0.0129285	North Mackenzie Plain LS	Taiga Plains LS
-0.20705	0.0811858	North Mackenzie Plain LS	Taiga Plains LS
-0.165444	0.0369687	North Mackenzie Plain LS	Taiga Plains LS
-0.175333	0.0305384	North Mackenzie Plain LS	Taiga Plains LS

## Sheet: fig_4a_env
Variable	RDA1	RDA2
t2m	-0.62178	-0.00972875
sp	-0.527872	0.155463
swe	0.0865191	0.117168
burn_area	-0.273245	0.12589
geomorph_var	0.192561	0.178421
HAND_mean	0.0907232	0.394655
flow_acc	-0.101089	0.0578812
water_perc	0.0766379	-0.12124

## Sheet: fig_4b
Variable	RDA1	RDA2
RTS	2.03325	1.04959
Megaslump	1.33839	0.690651
Landslide_Shallow	0.330244	3.06459
Landslide_Deep	-0.402575	1.75782
Debris_Flow_Fan	0.369941	0.971118
Gullied_Terrain	-0.045705	3.58319
Rock_Glaciers	-0.108856	0.589034
Slump_Lakes	1.83604	0.010661
Lake_Drainage	0.488598	-0.460036
Lowered_Water_Level	-0.233316	-0.733586
Ramparted_Lake	-2.64073	-1.11061
Polygonal_Patterned_Ponding	3.48551	-0.74345
Thermokarst_Ponds	-2.22366	-1.03314
Geometric_Lakes	0.999844	-0.634739
Littoral_Terraces	1.80294	-0.580629
Lake_Pond_Expansion	1.10955	-0.123641
Patterned_Ponding_Expansion	2.96535	-0.0615007
Polygonal_Terrain	3.20676	-1.02991
Polygonal_Terrain_Upland	3.27263	-0.360702
Polygonal_Terrain_Lowland	3.10874	-0.998936
Patterned_Forest_Lowland	-0.717565	-0.204379
Organic_Collapse_Scars	-2.88006	-0.93419
Organic_Drainage_Dendritic	-1.36103	-1.06488
Organic_Drainage_Rectangular	0.051538	-0.120188
Organic_Drainage_MBC	1.13385	-0.836424
Patterned_Fens	-1.28445	-1.60142
Pingos	1.58035	-0.988154
Involuted_Terrain	0.51246	-0.657069

## Sheet: fig_5a
ECO4_NAM_1	RDA1_mean	RDA2_mean	RDA1_sd	RDA2_sd	n
Anderson Plain HS	0.0504412	-0.0506898	0.0937181	0.115467	121
Carcajou Plain LSb	-0.127131	0.184858	0.0795394	0.369992	48
Central Horton Plain LAn	0.252428	-0.0367044	0.0733368	0.0884208	101
East Banks Hills MA	0.343361	0.0854038	0.0886168	0.236085	250
Great Slave Lowland HB	-0.273597	-0.0253441	0.0425426	0.0501799	100
Great Slave Upland HB	-0.240647	-0.00227885	0.0676509	0.0647706	70
Keller Plain LS	-0.266025	-0.124236	0.0829346	0.123559	251
Mackenzie Foothills LSbs	-0.172094	0.462898	0.0723677	0.334354	69
North Mackenzie Plain LS	-0.222034	-0.00774823	0.0859952	0.214438	263
Richardson Plateau HSas	0.140555	0.218224	0.119266	0.294006	27
Travaillant Upland HS	-0.0154247	0.0362414	0.127208	0.136252	375
Tuktoyaktuk Coastal Plain LAn	0.246281	-0.113103	0.104343	0.0789337	150
Tuktoyaktuk Peninsula Coastal Lowland LAn	0.244163	-0.185369	0.0542269	0.0520058	36
West Banks Coastal Plain MA	0.267014	-0.125024	0.0631699	0.11154	98

## Sheet: fig_5bcde
Grouping	Sites	Richness	SD	LWR	UPR
West Banks Coastal Plain MA	1	7.1269	1.67875	3.82897	10.4248
West Banks Coastal Plain MA	2	9.17761	1.80061	5.64028	12.7149
West Banks Coastal Plain MA	3	10.4476	1.8368	6.83916	14.056
West Banks Coastal Plain MA	4	11.3701	1.84838	7.73894	15.0013
West Banks Coastal Plain MA	5	12.0889	1.84701	8.46041	15.7174
West Banks Coastal Plain MA	6	12.6734	1.8372	9.06415	16.2826
West Banks Coastal Plain MA	7	13.1634	1.8217	9.58468	16.7422
West Banks Coastal Plain MA	8	13.5844	1.80249	10.0434	17.1254
West Banks Coastal Plain MA	9	13.9532	1.78098	10.4544	17.452
West Banks Coastal Plain MA	10	14.2815	1.75818	10.8276	17.7355
West Banks Coastal Plain MA	11	14.5778	1.73474	11.1699	17.9857
West Banks Coastal Plain MA	12	14.8481	1.71112	11.4865	18.2096
West Banks Coastal Plain MA	13	15.0969	1.6876	11.7816	18.4122
West Banks Coastal Plain MA	14	15.3276	1.66432	12.058	18.5972
West Banks Coastal Plain MA	15	15.5428	1.64141	12.3182	18.7674
West Banks Coastal Plain MA	16	15.7446	1.6189	12.5642	18.9249
West Banks Coastal Plain MA	17	15.9346	1.59681	12.7976	19.0715
West Banks Coastal Plain MA	18	16.1141	1.57515	13.0197	19.2085
West Banks Coastal Plain MA	19	16.2842	1.5539	13.2315	19.3369
West Banks Coastal Plain MA	20	16.4459	1.53307	13.4341	19.4576
West Banks Coastal Plain MA	21	16.5999	1.51262	13.6283	19.5715
West Banks Coastal Plain MA	22	16.7468	1.49255	13.8147	19.679
West Banks Coastal Plain MA	23	16.8874	1.47284	13.9939	19.7808
West Banks Coastal Plain MA	24	17.022	1.45347	14.1666	19.8773
West Banks Coastal Plain MA	25	17.1511	1.43444	14.3331	19.969
West Banks Coastal Plain MA	26	17.2751	1.41572	14.4938	20.0563
West Banks Coastal Plain MA	27	17.3943	1.39732	14.6493	20.1394
West Banks Coastal Plain MA	28	17.5092	1.37922	14.7997	20.2187
West Banks Coastal Plain MA	29	17.6199	1.36142	14.9454	20.2944
West Banks Coastal Plain MA	30	17.7267	1.3439	15.0866	20.3669
West Banks Coastal Plain MA	31	17.83	1.32667	15.2237	20.4362
West Banks Coastal Plain MA	32	17.9298	1.30971	15.3568	20.5027
West Banks Coastal Plain MA	33	18.0263	1.29304	15.4861	20.5665
West Banks Coastal Plain MA	34	18.1199	1.27663	15.6119	20.6279
West Banks Coastal Plain MA	35	18.2106	1.2605	15.7343	20.6868
West Banks Coastal Plain MA	36	18.2985	1.24463	15.8534	20.7436
West Banks Coastal Plain MA	37	18.3839	1.22903	15.9695	20.7983
West Banks Coastal Plain MA	38	18.4668	1.21369	16.0825	20.8511
West Banks Coastal Plain MA	39	18.5474	1.19861	16.1928	20.9021
West Banks Coastal Plain MA	40	18.6258	1.18379	16.3003	20.9514
West Banks Coastal Plain MA	41	18.7021	1.16922	16.4052	20.9991
West Banks Coastal Plain MA	42	18.7764	1.15492	16.5075	21.0452
West Banks Coastal Plain MA	43	18.8487	1.14086	16.6075	21.09
West Banks Coastal Plain MA	44	18.9192	1.12706	16.7051	21.1334
West Banks Coastal Plain MA	45	18.988	1.11352	16.8005	21.1755
West Banks Coastal Plain MA	46	19.055	1.10022	16.8936	21.2164
West Banks Coastal Plain MA	47	19.1205	1.08717	16.9847	21.2562
West Banks Coastal Plain MA	48	19.1843	1.07436	17.0737	21.2949
West Banks Coastal Plain MA	49	19.2467	1.0618	17.1608	21.3326
West Banks Coastal Plain MA	50	19.3076	1.04948	17.2459	21.3694
West Banks Coastal Plain MA	51	19.3672	1.0374	17.3292	21.4052
West Banks Coastal Plain MA	52	19.4254	1.02556	17.4106	21.4401
West Banks Coastal Plain MA	53	19.4823	1.01395	17.4903	21.4742
West Banks Coastal Plain MA	54	19.5379	1.00258	17.5683	21.5075
West Banks Coastal Plain MA	55	19.5924	0.991442	17.6447	21.5401
West Banks Coastal Plain MA	56	19.6456	0.980531	17.7194	21.5719
West Banks Coastal Plain MA	57	19.6978	0.969847	17.7925	21.603
West Banks Coastal Plain MA	58	19.7488	0.959388	17.8641	21.6335
West Banks Coastal Plain MA	59	19.7988	0.94915	17.9341	21.6634
West Banks Coastal Plain MA	60	19.8477	0.939133	18.0027	21.6926
West Banks Coastal Plain MA	61	19.8956	0.929333	18.0699	21.7213
West Banks Coastal Plain MA	62	19.9425	0.919747	18.1357	21.7494
West Banks Coastal Plain MA	63	19.9885	0.910374	18.2001	21.777
West Banks Coastal Plain MA	64	20.0336	0.90121	18.2631	21.804
West Banks Coastal Plain MA	65	20.0777	0.892254	18.3249	21.8306
West Banks Coastal Plain MA	66	20.121	0.883502	18.3854	21.8567
West Banks Coastal Plain MA	67	20.1634	0.874951	18.4446	21.8823
West Banks Coastal Plain MA	68	20.205	0.8666	18.5026	21.9075
West Banks Coastal Plain MA	69	20.2458	0.858446	18.5594	21.9322
West Banks Coastal Plain MA	70	20.2858	0.850485	18.615	21.9565
West Banks Coastal Plain MA	71	20.3249	0.842716	18.6694	21.9805
West Banks Coastal Plain MA	72	20.3634	0.835136	18.7227	22.004
West Banks Coastal Plain MA	73	20.401	0.827741	18.7749	22.0272
West Banks Coastal Plain MA	74	20.438	0.82053	18.826	22.0499
West Banks Coastal Plain MA	75	20.4742	0.8135	18.8761	22.0724
West Banks Coastal Plain MA	76	20.5098	0.806647	18.9251	22.0944
West Banks Coastal Plain MA	77	20.5446	0.79997	18.9731	22.1162
West Banks Coastal Plain MA	78	20.5788	0.793466	19.02	22.1376
West Banks Coastal Plain MA	79	20.6123	0.787132	19.066	22.1587
West Banks Coastal Plain MA	80	20.6452	0.780965	19.111	22.1794
West Banks Coastal Plain MA	81	20.6775	0.774964	19.1551	22.1999
West Banks Coastal Plain MA	82	20.7091	0.769124	19.1982	22.2201
West Banks Coastal Plain MA	83	20.7402	0.763445	19.2404	22.24
West Banks Coastal Plain MA	84	20.7706	0.757922	19.2816	22.2595
West Banks Coastal Plain MA	85	20.8004	0.752554	19.322	22.2789
West Banks Coastal Plain MA	86	20.8297	0.747337	19.3616	22.2979
West Banks Coastal Plain MA	87	20.8584	0.74227	19.4002	22.3167
West Banks Coastal Plain MA	88	20.8866	0.73735	19.4381	22.3352
West Banks Coastal Plain MA	89	20.9142	0.732574	19.4751	22.3534
West Banks Coastal Plain MA	90	20.9413	0.727939	19.5113	22.3714
West Banks Coastal Plain MA	91	20.9679	0.723443	19.5467	22.3891
West Banks Coastal Plain MA	92	20.994	0.719084	19.5813	22.4066
West Banks Coastal Plain MA	93	21.0195	0.714859	19.6152	22.4239
West Banks Coastal Plain MA	94	21.0446	0.710765	19.6483	22.4409
West Banks Coastal Plain MA	95	21.0691	0.7068	19.6806	22.4577
West Banks Coastal Plain MA	96	21.0932	0.702962	19.7123	22.4742
West Banks Coastal Plain MA	97	21.1169	0.699248	19.7432	22.4905
West Banks Coastal Plain MA	98	21.14	0.695655	19.7734	22.5066
West Banks Coastal Plain MA	99	21.1627	0.692181	19.8029	22.5225
West Banks Coastal Plain MA	100	21.185	0.688824	19.8318	22.5382
West Banks Coastal Plain MA	101	21.2068	0.68558	19.8599	22.5536
West Banks Coastal Plain MA	102	21.2282	0.682449	19.8875	22.5688
West Banks Coastal Plain MA	103	21.2491	0.679426	19.9144	22.5839
West Banks Coastal Plain MA	104	21.2697	0.676511	19.9406	22.5987
West Banks Coastal Plain MA	105	21.2898	0.6737	19.9663	22.6133
West Banks Coastal Plain MA	106	21.3095	0.670991	19.9913	22.6277
West Banks Coastal Plain MA	107	21.3288	0.668382	20.0158	22.6419
West Banks Coastal Plain MA	108	21.3477	0.66587	20.0396	22.6559
West Banks Coastal Plain MA	109	21.3663	0.663454	20.0629	22.6697
West Banks Coastal Plain MA	110	21.3845	0.66113	20.0857	22.6833
West Banks Coastal Plain MA	111	21.4022	0.658897	20.1078	22.6967
West Banks Coastal Plain MA	112	21.4197	0.656752	20.1295	22.7099
West Banks Coastal Plain MA	113	21.4367	0.654692	20.1506	22.7229
West Banks Coastal Plain MA	114	21.4534	0.652717	20.1712	22.7357
West Banks Coastal Plain MA	115	21.4698	0.650823	20.1912	22.7483
West Banks Coastal Plain MA	116	21.4858	0.649009	20.2108	22.7608
West Banks Coastal Plain MA	117	21.5015	0.647272	20.2299	22.773
West Banks Coastal Plain MA	118	21.5168	0.64561	20.2485	22.7851
West Banks Coastal Plain MA	119	21.5318	0.644021	20.2666	22.797
West Banks Coastal Plain MA	120	21.5465	0.642502	20.2843	22.8087
West Banks Coastal Plain MA	121	21.5609	0.641053	20.3015	22.8202
West Banks Coastal Plain MA	122	21.5749	0.63967	20.3183	22.8315
West Banks Coastal Plain MA	123	21.5886	0.638352	20.3346	22.8427
West Banks Coastal Plain MA	124	21.6021	0.637097	20.3505	22.8537
West Banks Coastal Plain MA	125	21.6152	0.635903	20.366	22.8645
West Banks Coastal Plain MA	126	21.6281	0.634768	20.381	22.8751
West Banks Coastal Plain MA	127	21.6406	0.63369	20.3957	22.8855
West Banks Coastal Plain MA	128	21.6529	0.632667	20.41	22.8958
West Banks Coastal Plain MA	129	21.6649	0.631697	20.4239	22.9058
West Banks Coastal Plain MA	130	21.6766	0.630779	20.4374	22.9157
West Banks Coastal Plain MA	131	21.688	0.629911	20.4505	22.9255
West Banks Coastal Plain MA	132	21.6992	0.62909	20.4633	22.935
West Banks Coastal Plain MA	133	21.7101	0.628316	20.4757	22.9444
West Banks Coastal Plain MA	134	21.7207	0.627587	20.4878	22.9536
West Banks Coastal Plain MA	135	21.7311	0.6269	20.4995	22.9626
West Banks Coastal Plain MA	136	21.7412	0.626255	20.5109	22.9715
West Banks Coastal Plain MA	137	21.7511	0.625649	20.522	22.9802
West Banks Coastal Plain MA	138	21.7607	0.625082	20.5327	22.9887
West Banks Coastal Plain MA	139	21.7701	0.624552	20.5432	22.9971
West Banks Coastal Plain MA	140	21.7793	0.624056	20.5533	23.0052
West Banks Coastal Plain MA	141	21.7882	0.623595	20.5631	23.0133
West Banks Coastal Plain MA	142	21.7969	0.623165	20.5727	23.0211
West Banks Coastal Plain MA	143	21.8053	0.622767	20.5819	23.0288
West Banks Coastal Plain MA	144	21.8136	0.622398	20.5909	23.0363
West Banks Coastal Plain MA	145	21.8216	0.622057	20.5995	23.0436
West Banks Coastal Plain MA	146	21.8294	0.621743	20.608	23.0508
West Banks Coastal Plain MA	147	21.837	0.621455	20.6161	23.0578
West Banks Coastal Plain MA	148	21.8443	0.621191	20.624	23.0647
West Banks Coastal Plain MA	149	21.8515	0.62095	20.6316	23.0714
West Banks Coastal Plain MA	150	21.8584	0.620731	20.639	23.0779
West Banks Coastal Plain MA	151	21.8652	0.620533	20.6461	23.0842
West Banks Coastal Plain MA	152	21.8717	0.620355	20.6531	23.0904
West Banks Coastal Plain MA	153	21.8781	0.620195	20.6597	23.0965
West Banks Coastal Plain MA	154	21.8843	0.620053	20.6662	23.1024
West Banks Coastal Plain MA	155	21.8902	0.619928	20.6724	23.1081
West Banks Coastal Plain MA	156	21.896	0.619818	20.6784	23.1137
West Banks Coastal Plain MA	157	21.9016	0.619723	20.6842	23.1191
West Banks Coastal Plain MA	158	21.907	0.619641	20.6897	23.1243
West Banks Coastal Plain MA	159	21.9123	0.619572	20.6951	23.1294
West Banks Coastal Plain MA	160	21.9173	0.619516	20.7003	23.1344
West Banks Coastal Plain MA	161	21.9222	0.61947	20.7052	23.1392
West Banks Coastal Plain MA	162	21.9269	0.619434	20.71	23.1438
West Banks Coastal Plain MA	163	21.9314	0.619407	20.7146	23.1483
West Banks Coastal Plain MA	164	21.9358	0.61939	20.719	23.1526
West Banks Coastal Plain MA	165	21.94	0.61938	20.7232	23.1568
West Banks Coastal Plain MA	166	21.9441	0.619377	20.7273	23.1608
West Banks Coastal Plain MA	167	21.9479	0.619381	20.7312	23.1647
West Banks Coastal Plain MA	168	21.9517	0.619391	20.7349	23.1685
West Banks Coastal Plain MA	169	21.9552	0.619406	20.7384	23.1721
West Banks Coastal Plain MA	170	21.9586	0.619425	20.7418	23.1755
West Banks Coastal Plain MA	171	21.9619	0.619448	20.745	23.1788
West Banks Coastal Plain MA	172	21.965	0.619475	20.7481	23.182
West Banks Coastal Plain MA	173	21.968	0.619505	20.751	23.185
West Banks Coastal Plain MA	174	21.9708	0.619537	20.7537	23.1879
West Banks Coastal Plain MA	175	21.9735	0.619571	20.7563	23.1906
West Banks Coastal Plain MA	176	21.976	0.619606	20.7588	23.1932
West Banks Coastal Plain MA	177	21.9784	0.619643	20.7611	23.1957
West Banks Coastal Plain MA	178	21.9807	0.61968	20.7633	23.198
West Banks Coastal Plain MA	179	21.9828	0.619717	20.7654	23.2002
West Banks Coastal Plain MA	180	21.9848	0.619754	20.7673	23.2023
West Banks Coastal Plain MA	181	21.9866	0.61979	20.7691	23.2042
West Banks Coastal Plain MA	182	21.9884	0.619826	20.7707	23.206
West Banks Coastal Plain MA	183	21.99	0.61986	20.7722	23.2077
West Banks Coastal Plain MA	184	21.9915	0.619893	20.7737	23.2092
West Banks Coastal Plain MA	185	21.9928	0.619925	20.7749	23.2107
West Banks Coastal Plain MA	186	21.994	0.619954	20.7761	23.2119
West Banks Coastal Plain MA	187	21.9951	0.619982	20.7772	23.2131
West Banks Coastal Plain MA	188	21.9961	0.620007	20.7781	23.2141
West Banks Coastal Plain MA	189	21.997	0.620029	20.7789	23.2151
West Banks Coastal Plain MA	190	21.9978	0.620049	20.7797	23.2159
West Banks Coastal Plain MA	191	21.9984	0.620067	20.7803	23.2165
West Banks Coastal Plain MA	192	21.9989	0.620081	20.7808	23.2171
West Banks Coastal Plain MA	193	21.9994	0.620093	20.7812	23.2176
West Banks Coastal Plain MA	194	21.9997	0.620102	20.7815	23.2179
West Banks Coastal Plain MA	195	21.9999	0.620108	20.7817	23.2181
West Banks Coastal Plain MA	196	22	0.620111	20.7818	23.2182
West Banks Coastal Plain MA	197	22	0.620111	20.7818	23.2182
Tuktoyaktuk Peninsula Coastal Lowland LAn	1	6.3871	1.38718	3.66196	9.11223
Tuktoyaktuk Peninsula Coastal Lowland LAn	2	7.85563	1.4389	5.02888	10.6824
Tuktoyaktuk Peninsula Coastal Lowland LAn	3	8.61499	1.42568	5.81421	11.4158
Tuktoyaktuk Peninsula Coastal Lowland LAn	4	9.1074	1.39763	6.36173	11.8531
Tuktoyaktuk Peninsula Coastal Lowland LAn	5	9.46656	1.36502	6.78496	12.1482
Tuktoyaktuk Peninsula Coastal Lowland LAn	6	9.74804	1.33096	7.13334	12.3627
Tuktoyaktuk Peninsula Coastal Lowland LAn	7	9.97956	1.29684	7.43189	12.5272
Tuktoyaktuk Peninsula Coastal Lowland LAn	8	10.1768	1.26343	7.69476	12.6588
Tuktoyaktuk Peninsula Coastal Lowland LAn	9	10.3493	1.23118	7.93059	12.768
Tuktoyaktuk Peninsula Coastal Lowland LAn	10	10.5032	1.20039	8.145	12.8614
Tuktoyaktuk Peninsula Coastal Lowland LAn	11	10.6426	1.17117	8.34183	12.9434
Tuktoyaktuk Peninsula Coastal Lowland LAn	12	10.7704	1.14358	8.52379	13.017
Tuktoyaktuk Peninsula Coastal Lowland LAn	13	10.8885	1.11761	8.69294	13.0841
Tuktoyaktuk Peninsula Coastal Lowland LAn	14	10.9984	1.0932	8.85084	13.1461
Tuktoyaktuk Peninsula Coastal Lowland LAn	15	11.1013	1.07027	8.99872	13.2039
Tuktoyaktuk Peninsula Coastal Lowland LAn	16	11.1979	1.04874	9.13762	13.2582
Tuktoyaktuk Peninsula Coastal Lowland LAn	17	11.2889	1.02851	9.26838	13.3094
Tuktoyaktuk Peninsula Coastal Lowland LAn	18	11.3749	1.00947	9.39174	13.358
Tuktoyaktuk Peninsula Coastal Lowland LAn	19	11.4562	0.991534	9.50833	13.4041
Tuktoyaktuk Peninsula Coastal Lowland LAn	20	11.5333	0.974603	9.6187	13.448
Tuktoyaktuk Peninsula Coastal Lowland LAn	21	11.6065	0.958591	9.72334	13.4897
Tuktoyaktuk Peninsula Coastal Lowland LAn	22	11.676	0.943418	9.82268	13.5294
Tuktoyaktuk Peninsula Coastal Lowland LAn	23	11.7422	0.929013	9.91711	13.5672
Tuktoyaktuk Peninsula Coastal Lowland LAn	24	11.8051	0.915313	10.007	13.6033
Tuktoyaktuk Peninsula Coastal Lowland LAn	25	11.8651	0.902259	10.0926	13.6376
Tuktoyaktuk Peninsula Coastal Lowland LAn	26	11.9222	0.889805	10.1742	13.6703
Tuktoyaktuk Peninsula Coastal Lowland LAn	27	11.9767	0.877906	10.2521	13.7014
Tuktoyaktuk Peninsula Coastal Lowland LAn	28	12.0288	0.866529	10.3264	13.7311
Tuktoyaktuk Peninsula Coastal Lowland LAn	29	12.0785	0.855641	10.3975	13.7594
Tuktoyaktuk Peninsula Coastal Lowland LAn	30	12.126	0.845219	10.4655	13.7864
Tuktoyaktuk Peninsula Coastal Lowland LAn	31	12.1714	0.835239	10.5306	13.8123
Tuktoyaktuk Peninsula Coastal Lowland LAn	32	12.2149	0.825686	10.5929	13.837
Tuktoyaktuk Peninsula Coastal Lowland LAn	33	12.2566	0.816544	10.6525	13.8607
Tuktoyaktuk Peninsula Coastal Lowland LAn	34	12.2966	0.807801	10.7097	13.8835
Tuktoyaktuk Peninsula Coastal Lowland LAn	35	12.335	0.799449	10.7644	13.9055
Tuktoyaktuk Peninsula Coastal Lowland LAn	36	12.3718	0.791478	10.8169	13.9267
Tuktoyaktuk Peninsula Coastal Lowland LAn	37	12.4072	0.783882	10.8673	13.9472
Tuktoyaktuk Peninsula Coastal Lowland LAn	38	12.4413	0.776657	10.9156	13.9671
Tuktoyaktuk Peninsula Coastal Lowland LAn	39	12.4742	0.769797	10.9619	13.9864
Tuktoyaktuk Peninsula Coastal Lowland LAn	40	12.5058	0.763298	11.0063	14.0053
Tuktoyaktuk Peninsula Coastal Lowland LAn	41	12.5364	0.757157	11.0489	14.0238
Tuktoyaktuk Peninsula Coastal Lowland LAn	42	12.5659	0.751369	11.0898	14.0419
Tuktoyaktuk Peninsula Coastal Lowland LAn	43	12.5944	0.745933	11.129	14.0598
Tuktoyaktuk Peninsula Coastal Lowland LAn	44	12.622	0.740845	11.1666	14.0774
Tuktoyaktuk Peninsula Coastal Lowland LAn	45	12.6487	0.7361	11.2026	14.0947
Tuktoyaktuk Peninsula Coastal Lowland LAn	46	12.6745	0.731698	11.2371	14.112
Tuktoyaktuk Peninsula Coastal Lowland LAn	47	12.6996	0.727633	11.2702	14.1291
Tuktoyaktuk Peninsula Coastal Lowland LAn	48	12.724	0.723904	11.3018	14.1461
Tuktoyaktuk Peninsula Coastal Lowland LAn	49	12.7476	0.720506	11.3321	14.163
Tuktoyaktuk Peninsula Coastal Lowland LAn	50	12.7705	0.717436	11.3611	14.18
Tuktoyaktuk Peninsula Coastal Lowland LAn	51	12.7928	0.714692	11.3888	14.1969
Tuktoyaktuk Peninsula Coastal Lowland LAn	52	12.8145	0.712271	11.4152	14.2138
Tuktoyaktuk Peninsula Coastal Lowland LAn	53	12.8356	0.710169	11.4404	14.2307
Tuktoyaktuk Peninsula Coastal Lowland LAn	54	12.856	0.708384	11.4644	14.2477
Tuktoyaktuk Peninsula Coastal Lowland LAn	55	12.8759	0.706914	11.4872	14.2647
Tuktoyaktuk Peninsula Coastal Lowland LAn	56	12.8953	0.705757	11.5088	14.2817
Tuktoyaktuk Peninsula Coastal Lowland LAn	57	12.9141	0.704911	11.5292	14.2989
Tuktoyaktuk Peninsula Coastal Lowland LAn	58	12.9323	0.704375	11.5486	14.3161
Tuktoyaktuk Peninsula Coastal Lowland LAn	59	12.95	0.704149	11.5667	14.3333
Tuktoyaktuk Peninsula Coastal Lowland LAn	60	12.9672	0.704233	11.5837	14.3507
Tuktoyaktuk Peninsula Coastal Lowland LAn	61	12.9839	0.704627	11.5996	14.3681
Tuktoyaktuk Peninsula Coastal Lowland LAn	62	13	0.705331	11.6144	14.3856
Tuktoyaktuk Coastal Plain LAn	1	7.60764	1.73403	4.2011	11.0142
Tuktoyaktuk Coastal Plain LAn	2	9.92093	1.98424	6.02285	13.819
Tuktoyaktuk Coastal Plain LAn	3	11.1707	2.05063	7.14221	15.1992
Tuktoyaktuk Coastal Plain LAn	4	12.0126	2.05699	7.97155	16.0536
Tuktoyaktuk Coastal Plain LAn	5	12.6622	2.04501	8.6447	16.6796
Tuktoyaktuk Coastal Plain LAn	6	13.204	2.02917	9.21767	17.1903
Tuktoyaktuk Coastal Plain LAn	7	13.6751	2.01409	9.71837	17.6318
Tuktoyaktuk Coastal Plain LAn	8	14.0938	2.00097	10.1629	18.0248
Tuktoyaktuk Coastal Plain LAn	9	14.4708	1.98985	10.5617	18.3799
Tuktoyaktuk Coastal Plain LAn	10	14.8129	1.98042	10.9223	18.7035
Tuktoyaktuk Coastal Plain LAn	11	15.1251	1.97232	11.2505	18.9998
Tuktoyaktuk Coastal Plain LAn	12	15.4114	1.96521	11.5507	19.2721
Tuktoyaktuk Coastal Plain LAn	13	15.6748	1.95881	11.8267	19.5229
Tuktoyaktuk Coastal Plain LAn	14	15.918	1.95288	12.0815	19.7544
Tuktoyaktuk Coastal Plain LAn	15	16.1431	1.94725	12.3177	19.9685
Tuktoyaktuk Coastal Plain LAn	16	16.3521	1.94179	12.5374	20.1668
Tuktoyaktuk Coastal Plain LAn	17	16.5466	1.93637	12.7425	20.3506
Tuktoyaktuk Coastal Plain LAn	18	16.728	1.93093	12.9347	20.5213
Tuktoyaktuk Coastal Plain LAn	19	16.8976	1.92541	13.1151	20.6801
Tuktoyaktuk Coastal Plain LAn	20	17.0566	1.91976	13.2852	20.828
Tuktoyaktuk Coastal Plain LAn	21	17.2058	1.91396	13.4458	20.9658
Tuktoyaktuk Coastal Plain LAn	22	17.3463	1.908	13.598	21.0946
Tuktoyaktuk Coastal Plain LAn	23	17.4787	1.90187	13.7424	21.2149
Tuktoyaktuk Coastal Plain LAn	24	17.6037	1.89557	13.8799	21.3276
Tuktoyaktuk Coastal Plain LAn	25	17.7221	1.8891	14.011	21.4333
Tuktoyaktuk Coastal Plain LAn	26	17.8344	1.88247	14.1362	21.5325
Tuktoyaktuk Coastal Plain LAn	27	17.941	1.8757	14.2562	21.6259
Tuktoyaktuk Coastal Plain LAn	28	18.0425	1.86878	14.3713	21.7138
Tuktoyaktuk Coastal Plain LAn	29	18.1393	1.86175	14.4819	21.7967
Tuktoyaktuk Coastal Plain LAn	30	18.2317	1.8546	14.5883	21.8751
Tuktoyaktuk Coastal Plain LAn	31	18.3201	1.84736	14.6909	21.9493
Tuktoyaktuk Coastal Plain LAn	32	18.4048	1.84003	14.79	22.0196
Tuktoyaktuk Coastal Plain LAn	33	18.4861	1.83263	14.8859	22.0864
Tuktoyaktuk Coastal Plain LAn	34	18.5643	1.82518	14.9787	22.1499
Tuktoyaktuk Coastal Plain LAn	35	18.6395	1.81769	15.0686	22.2104
Tuktoyaktuk Coastal Plain LAn	36	18.712	1.81016	15.1559	22.2681
Tuktoyaktuk Coastal Plain LAn	37	18.782	1.80261	15.2408	22.3233
Tuktoyaktuk Coastal Plain LAn	38	18.8497	1.79505	15.3233	22.3761
Tuktoyaktuk Coastal Plain LAn	39	18.9153	1.78749	15.4037	22.4268
Tuktoyaktuk Coastal Plain LAn	40	18.9788	1.77993	15.4821	22.4755
Tuktoyaktuk Coastal Plain LAn	41	19.0404	1.77239	15.5585	22.5223
Tuktoyaktuk Coastal Plain LAn	42	19.1003	1.76487	15.6331	22.5674
Tuktoyaktuk Coastal Plain LAn	43	19.1585	1.75738	15.7061	22.6109
Tuktoyaktuk Coastal Plain LAn	44	19.2151	1.74992	15.7774	22.6529
Tuktoyaktuk Coastal Plain LAn	45	19.2704	1.74251	15.8472	22.6936
Tuktoyaktuk Coastal Plain LAn	46	19.3243	1.73514	15.9156	22.733
Tuktoyaktuk Coastal Plain LAn	47	19.3769	1.72782	15.9825	22.7712
Tuktoyaktuk Coastal Plain LAn	48	19.4283	1.72055	16.0482	22.8083
Tuktoyaktuk Coastal Plain LAn	49	19.4785	1.71334	16.1127	22.8444
Tuktoyaktuk Coastal Plain LAn	50	19.5277	1.70618	16.1759	22.8796
Tuktoyaktuk Coastal Plain LAn	51	19.5759	1.69909	16.238	22.9138
Tuktoyaktuk Coastal Plain LAn	52	19.6231	1.69206	16.2991	22.9472
Tuktoyaktuk Coastal Plain LAn	53	19.6695	1.6851	16.359	22.9799
Tuktoyaktuk Coastal Plain LAn	54	19.7149	1.67821	16.418	23.0118
Tuktoyaktuk Coastal Plain LAn	55	19.7595	1.67139	16.4761	23.043
Tuktoyaktuk Coastal Plain LAn	56	19.8034	1.66463	16.5332	23.0736
Tuktoyaktuk Coastal Plain LAn	57	19.8465	1.65795	16.5894	23.1035
Tuktoyaktuk Coastal Plain LAn	58	19.8888	1.65134	16.6448	23.1329
Tuktoyaktuk Coastal Plain LAn	59	19.9305	1.6448	16.6993	23.1618
Tuktoyaktuk Coastal Plain LAn	60	19.9716	1.63833	16.753	23.1901
Tuktoyaktuk Coastal Plain LAn	61	20.012	1.63194	16.806	23.2179
Tuktoyaktuk Coastal Plain LAn	62	20.0518	1.62561	16.8582	23.2453
Tuktoyaktuk Coastal Plain LAn	63	20.091	1.61936	16.9097	23.2722
Tuktoyaktuk Coastal Plain LAn	64	20.1296	1.61318	16.9605	23.2987
Tuktoyaktuk Coastal Plain LAn	65	20.1677	1.60707	17.0106	23.3248
Tuktoyaktuk Coastal Plain LAn	66	20.2053	1.60103	17.06	23.3506
Tuktoyaktuk Coastal Plain LAn	67	20.2424	1.59506	17.1088	23.3759
Tuktoyaktuk Coastal Plain LAn	68	20.279	1.58917	17.157	23.4009
Tuktoyaktuk Coastal Plain LAn	69	20.3151	1.58334	17.2046	23.4256
Tuktoyaktuk Coastal Plain LAn	70	20.3507	1.57757	17.2516	23.4499
Tuktoyaktuk Coastal Plain LAn	71	20.3859	1.57188	17.298	23.4739
Tuktoyaktuk Coastal Plain LAn	72	20.4207	1.56625	17.3438	23.4976
Tuktoyaktuk Coastal Plain LAn	73	20.4551	1.56069	17.3891	23.5211
Tuktoyaktuk Coastal Plain LAn	74	20.489	1.55519	17.4338	23.5442
Tuktoyaktuk Coastal Plain LAn	75	20.5226	1.54975	17.478	23.5671
Tuktoyaktuk Coastal Plain LAn	76	20.5557	1.54438	17.5217	23.5897
Tuktoyaktuk Coastal Plain LAn	77	20.5885	1.53907	17.5649	23.612
Tuktoyaktuk Coastal Plain LAn	78	20.6209	1.53382	17.6077	23.6341
Tuktoyaktuk Coastal Plain LAn	79	20.6529	1.52863	17.6499	23.6559
Tuktoyaktuk Coastal Plain LAn	80	20.6846	1.52349	17.6917	23.6775
Tuktoyaktuk Coastal Plain LAn	81	20.7159	1.51842	17.733	23.6989
Tuktoyaktuk Coastal Plain LAn	82	20.7469	1.5134	17.7738	23.72
Tuktoyaktuk Coastal Plain LAn	83	20.7776	1.50844	17.8142	23.7409
Tuktoyaktuk Coastal Plain LAn	84	20.8079	1.50353	17.8542	23.7616
Tuktoyaktuk Coastal Plain LAn	85	20.8379	1.49867	17.8938	23.7821
Tuktoyaktuk Coastal Plain LAn	86	20.8676	1.49387	17.9329	23.8024
Tuktoyaktuk Coastal Plain LAn	87	20.897	1.48911	17.9716	23.8224
Tuktoyaktuk Coastal Plain LAn	88	20.9261	1.48441	18.01	23.8423
Tuktoyaktuk Coastal Plain LAn	89	20.9549	1.47976	18.0479	23.8619
Tuktoyaktuk Coastal Plain LAn	90	20.9834	1.47516	18.0854	23.8814
Tuktoyaktuk Coastal Plain LAn	91	21.0116	1.4706	18.1226	23.9007
Tuktoyaktuk Coastal Plain LAn	92	21.0396	1.46609	18.1594	23.9197
Tuktoyaktuk Coastal Plain LAn	93	21.0672	1.46162	18.1959	23.9386
Tuktoyaktuk Coastal Plain LAn	94	21.0946	1.4572	18.2319	23.9573
Tuktoyaktuk Coastal Plain LAn	95	21.1218	1.45283	18.2676	23.9759
Tuktoyaktuk Coastal Plain LAn	96	21.1486	1.44849	18.303	23.9942
Tuktoyaktuk Coastal Plain LAn	97	21.1752	1.4442	18.3381	24.0124
Tuktoyaktuk Coastal Plain LAn	98	21.2016	1.43995	18.3728	24.0304
Tuktoyaktuk Coastal Plain LAn	99	21.2277	1.43574	18.4071	24.0482
Tuktoyaktuk Coastal Plain LAn	100	21.2535	1.43157	18.4412	24.0659
Tuktoyaktuk Coastal Plain LAn	101	21.2791	1.42744	18.4749	24.0833
Tuktoyaktuk Coastal Plain LAn	102	21.3045	1.42334	18.5083	24.1007
Tuktoyaktuk Coastal Plain LAn	103	21.3296	1.41929	18.5414	24.1178
Tuktoyaktuk Coastal Plain LAn	104	21.3545	1.41527	18.5742	24.1348
Tuktoyaktuk Coastal Plain LAn	105	21.3792	1.41128	18.6067	24.1517
Tuktoyaktuk Coastal Plain LAn	106	21.4036	1.40733	18.6389	24.1684
Tuktoyaktuk Coastal Plain LAn	107	21.4279	1.40342	18.6708	24.1849
Tuktoyaktuk Coastal Plain LAn	108	21.4519	1.39954	18.7024	24.2013
Tuktoyaktuk Coastal Plain LAn	109	21.4756	1.39569	18.7338	24.2175
Tuktoyaktuk Coastal Plain LAn	110	21.4992	1.39187	18.7649	24.2336
Tuktoyaktuk Coastal Plain LAn	111	21.5226	1.38809	18.7956	24.2495
Tuktoyaktuk Coastal Plain LAn	112	21.5457	1.38433	18.8262	24.2653
Tuktoyaktuk Coastal Plain LAn	113	21.5687	1.38061	18.8564	24.2809
Tuktoyaktuk Coastal Plain LAn	114	21.5914	1.37692	18.8864	24.2964
Tuktoyaktuk Coastal Plain LAn	115	21.614	1.37325	18.9162	24.3118
Tuktoyaktuk Coastal Plain LAn	116	21.6363	1.36962	18.9457	24.327
Tuktoyaktuk Coastal Plain LAn	117	21.6585	1.36601	18.9749	24.342
Tuktoyaktuk Coastal Plain LAn	118	21.6804	1.36244	19.0039	24.357
Tuktoyaktuk Coastal Plain LAn	119	21.7022	1.35889	19.0327	24.3718
Tuktoyaktuk Coastal Plain LAn	120	21.7238	1.35536	19.0612	24.3865
Tuktoyaktuk Coastal Plain LAn	121	21.7452	1.35187	19.0895	24.401
Tuktoyaktuk Coastal Plain LAn	122	21.7665	1.34839	19.1175	24.4154
Tuktoyaktuk Coastal Plain LAn	123	21.7875	1.34495	19.1453	24.4297
Tuktoyaktuk Coastal Plain LAn	124	21.8084	1.34153	19.1729	24.4438
Tuktoyaktuk Coastal Plain LAn	125	21.8291	1.33814	19.2003	24.4579
Tuktoyaktuk Coastal Plain LAn	126	21.8496	1.33477	19.2274	24.4718
Tuktoyaktuk Coastal Plain LAn	127	21.87	1.33142	19.2544	24.4856
Tuktoyaktuk Coastal Plain LAn	128	21.8902	1.3281	19.2811	24.4992
Tuktoyaktuk Coastal Plain LAn	129	21.9102	1.3248	19.3076	24.5128
Tuktoyaktuk Coastal Plain LAn	130	21.93	1.32153	19.3339	24.5262
Tuktoyaktuk Coastal Plain LAn	131	21.9498	1.31828	19.36	24.5395
Tuktoyaktuk Coastal Plain LAn	132	21.9693	1.31505	19.3859	24.5527
Tuktoyaktuk Coastal Plain LAn	133	21.9887	1.31184	19.4116	24.5658
Tuktoyaktuk Coastal Plain LAn	134	22.0079	1.30865	19.437	24.5788
Tuktoyaktuk Coastal Plain LAn	135	22.027	1.30549	19.4623	24.5917
Tuktoyaktuk Coastal Plain LAn	136	22.0459	1.30235	19.4874	24.6044
Tuktoyaktuk Coastal Plain LAn	137	22.0647	1.29923	19.5124	24.6171
Tuktoyaktuk Coastal Plain LAn	138	22.0834	1.29613	19.5371	24.6296
Tuktoyaktuk Coastal Plain LAn	139	22.1019	1.29306	19.5616	24.6421
Tuktoyaktuk Coastal Plain LAn	140	22.1202	1.29	19.586	24.6544
Tuktoyaktuk Coastal Plain LAn	141	22.1384	1.28696	19.6102	24.6667
Tuktoyaktuk Coastal Plain LAn	142	22.1565	1.28395	19.6342	24.6788
Tuktoyaktuk Coastal Plain LAn	143	22.1744	1.28095	19.658	24.6909
Tuktoyaktuk Coastal Plain LAn	144	22.1922	1.27798	19.6816	24.7028
Tuktoyaktuk Coastal Plain LAn	145	22.2099	1.27502	19.7051	24.7147
Tuktoyaktuk Coastal Plain LAn	146	22.2274	1.27208	19.7284	24.7265
Tuktoyaktuk Coastal Plain LAn	147	22.2449	1.26917	19.7515	24.7382
Tuktoyaktuk Coastal Plain LAn	148	22.2621	1.26627	19.7745	24.7498
Tuktoyaktuk Coastal Plain LAn	149	22.2793	1.2634	19.7973	24.7613
Tuktoyaktuk Coastal Plain LAn	150	22.2963	1.26054	19.82	24.7727
Tuktoyaktuk Coastal Plain LAn	151	22.3132	1.2577	19.8425	24.784
Tuktoyaktuk Coastal Plain LAn	152	22.33	1.25488	19.8648	24.7953
Tuktoyaktuk Coastal Plain LAn	153	22.3467	1.25208	19.887	24.8064
Tuktoyaktuk Coastal Plain LAn	154	22.3632	1.2493	19.909	24.8175
Tuktoyaktuk Coastal Plain LAn	155	22.3797	1.24654	19.9308	24.8285
Tuktoyaktuk Coastal Plain LAn	156	22.396	1.24379	19.9525	24.8395
Tuktoyaktuk Coastal Plain LAn	157	22.4122	1.24107	19.9741	24.8503
Tuktoyaktuk Coastal Plain LAn	158	22.4283	1.23836	19.9955	24.8611
Tuktoyaktuk Coastal Plain LAn	159	22.4443	1.23568	20.0168	24.8718
Tuktoyaktuk Coastal Plain LAn	160	22.4602	1.23301	20.0379	24.8825
Tuktoyaktuk Coastal Plain LAn	161	22.476	1.23036	20.0589	24.893
Tuktoyaktuk Coastal Plain LAn	162	22.4916	1.22773	20.0797	24.9035
Tuktoyaktuk Coastal Plain LAn	163	22.5072	1.22512	20.1004	24.914
Tuktoyaktuk Coastal Plain LAn	164	22.5227	1.22252	20.121	24.9243
Tuktoyaktuk Coastal Plain LAn	165	22.538	1.21995	20.1414	24.9346
Tuktoyaktuk Coastal Plain LAn	166	22.5533	1.21739	20.1617	24.9449
Tuktoyaktuk Coastal Plain LAn	167	22.5685	1.21486	20.1819	24.9551
Tuktoyaktuk Coastal Plain LAn	168	22.5835	1.21234	20.2019	24.9652
Tuktoyaktuk Coastal Plain LAn	169	22.5985	1.20984	20.2218	24.9753
Tuktoyaktuk Coastal Plain LAn	170	22.6134	1.20736	20.2415	24.9853
Tuktoyaktuk Coastal Plain LAn	171	22.6282	1.20489	20.2611	24.9952
Tuktoyaktuk Coastal Plain LAn	172	22.6429	1.20245	20.2806	25.0051
Tuktoyaktuk Coastal Plain LAn	173	22.6575	1.20003	20.3	25.015
Tuktoyaktuk Coastal Plain LAn	174	22.672	1.19762	20.3193	25.0248
Tuktoyaktuk Coastal Plain LAn	175	22.6865	1.19523	20.3384	25.0345
Tuktoyaktuk Coastal Plain LAn	176	22.7008	1.19287	20.3574	25.0442
Tuktoyaktuk Coastal Plain LAn	177	22.7151	1.19052	20.3763	25.0539
Tuktoyaktuk Coastal Plain LAn	178	22.7293	1.18819	20.395	25.0635
Tuktoyaktuk Coastal Plain LAn	179	22.7434	1.18588	20.4137	25.073
Tuktoyaktuk Coastal Plain LAn	180	22.7574	1.18359	20.4322	25.0826
Tuktoyaktuk Coastal Plain LAn	181	22.7713	1.18132	20.4506	25.092
Tuktoyaktuk Coastal Plain LAn	182	22.7852	1.17907	20.4689	25.1015
Tuktoyaktuk Coastal Plain LAn	183	22.799	1.17683	20.4871	25.1109
Tuktoyaktuk Coastal Plain LAn	184	22.8127	1.17462	20.5051	25.1203
Tuktoyaktuk Coastal Plain LAn	185	22.8263	1.17243	20.5231	25.1296
Tuktoyaktuk Coastal Plain LAn	186	22.8399	1.17025	20.5409	25.1389
Tuktoyaktuk Coastal Plain LAn	187	22.8534	1.1681	20.5586	25.1481
Tuktoyaktuk Coastal Plain LAn	188	22.8668	1.16597	20.5762	25.1574
Tuktoyaktuk Coastal Plain LAn	189	22.8802	1.16385	20.5937	25.1666
Tuktoyaktuk Coastal Plain LAn	190	22.8934	1.16176	20.6111	25.1757
Tuktoyaktuk Coastal Plain LAn	191	22.9067	1.15969	20.6284	25.1849
Tuktoyaktuk Coastal Plain LAn	192	22.9198	1.15764	20.6456	25.194
Tuktoyaktuk Coastal Plain LAn	193	22.9329	1.1556	20.6627	25.2031
Tuktoyaktuk Coastal Plain LAn	194	22.9459	1.15359	20.6797	25.2122
Tuktoyaktuk Coastal Plain LAn	195	22.9589	1.1516	20.6965	25.2212
Tuktoyaktuk Coastal Plain LAn	196	22.9718	1.14963	20.7133	25.2302
Tuktoyaktuk Coastal Plain LAn	197	22.9846	1.14768	20.7299	25.2392
Tuktoyaktuk Coastal Plain LAn	198	22.9974	1.14576	20.7465	25.2482
Tuktoyaktuk Coastal Plain LAn	199	23.0101	1.14385	20.763	25.2572
Tuktoyaktuk Coastal Plain LAn	200	23.0227	1.14196	20.7793	25.2661
Tuktoyaktuk Coastal Plain LAn	201	23.0353	1.1401	20.7956	25.2751
Tuktoyaktuk Coastal Plain LAn	202	23.0478	1.13826	20.8117	25.284
Tuktoyaktuk Coastal Plain LAn	203	23.0603	1.13644	20.8278	25.2929
Tuktoyaktuk Coastal Plain LAn	204	23.0728	1.13464	20.8437	25.3018
Tuktoyaktuk Coastal Plain LAn	205	23.0851	1.13286	20.8596	25.3107
Tuktoyaktuk Coastal Plain LAn	206	23.0975	1.13111	20.8754	25.3195
Tuktoyaktuk Coastal Plain LAn	207	23.1097	1.12937	20.891	25.3284
Tuktoyaktuk Coastal Plain LAn	208	23.1219	1.12766	20.9066	25.3373
Tuktoyaktuk Coastal Plain LAn	209	23.1341	1.12598	20.9221	25.3461
Tuktoyaktuk Coastal Plain LAn	210	23.1462	1.12431	20.9375	25.355
Tuktoyaktuk Coastal Plain LAn	211	23.1583	1.12267	20.9528	25.3638
Tuktoyaktuk Coastal Plain LAn	212	23.1703	1.12105	20.968	25.3727
Tuktoyaktuk Coastal Plain LAn	213	23.1823	1.11945	20.9831	25.3815
Tuktoyaktuk Coastal Plain LAn	214	23.1942	1.11788	20.9981	25.3903
Tuktoyaktuk Coastal Plain LAn	215	23.2061	1.11633	21.0131	25.3992
Tuktoyaktuk Coastal Plain LAn	216	23.218	1.11481	21.0279	25.408
Tuktoyaktuk Coastal Plain LAn	217	23.2298	1.1133	21.0427	25.4169
Tuktoyaktuk Coastal Plain LAn	218	23.2415	1.11182	21.0573	25.4257
Tuktoyaktuk Coastal Plain LAn	219	23.2532	1.11037	21.0719	25.4346
Tuktoyaktuk Coastal Plain LAn	220	23.2649	1.10894	21.0864	25.4434
Tuktoyaktuk Coastal Plain LAn	221	23.2766	1.10753	21.1008	25.4523
Tuktoyaktuk Coastal Plain LAn	222	23.2882	1.10615	21.1151	25.4612
Tuktoyaktuk Coastal Plain LAn	223	23.2997	1.10479	21.1293	25.4701
Tuktoyaktuk Coastal Plain LAn	224	23.3112	1.10346	21.1435	25.479
Tuktoyaktuk Coastal Plain LAn	225	23.3227	1.10215	21.1575	25.4879
Tuktoyaktuk Coastal Plain LAn	226	23.3342	1.10086	21.1715	25.4968
Tuktoyaktuk Coastal Plain LAn	227	23.3456	1.0996	21.1854	25.5058
Tuktoyaktuk Coastal Plain LAn	228	23.3569	1.09837	21.1992	25.5147
Tuktoyaktuk Coastal Plain LAn	229	23.3683	1.09716	21.2129	25.5237
Tuktoyaktuk Coastal Plain LAn	230	23.3796	1.09598	21.2265	25.5327
Tuktoyaktuk Coastal Plain LAn	231	23.3909	1.09482	21.2401	25.5417
Tuktoyaktuk Coastal Plain LAn	232	23.4021	1.09369	21.2536	25.5507
Tuktoyaktuk Coastal Plain LAn	233	23.4133	1.09258	21.2669	25.5597
Tuktoyaktuk Coastal Plain LAn	234	23.4245	1.0915	21.2802	25.5688
Tuktoyaktuk Coastal Plain LAn	235	23.4357	1.09044	21.2935	25.5779
Tuktoyaktuk Coastal Plain LAn	236	23.4468	1.08941	21.3066	25.587
Tuktoyaktuk Coastal Plain LAn	237	23.4579	1.08841	21.3197	25.5961
Tuktoyaktuk Coastal Plain LAn	238	23.469	1.08744	21.3327	25.6052
Tuktoyaktuk Coastal Plain LAn	239	23.48	1.08649	21.3456	25.6144
Tuktoyaktuk Coastal Plain LAn	240	23.491	1.08556	21.3584	25.6236
Tuktoyaktuk Coastal Plain LAn	241	23.502	1.08467	21.3711	25.6328
Tuktoyaktuk Coastal Plain LAn	242	23.513	1.0838	21.3838	25.6421
Tuktoyaktuk Coastal Plain LAn	243	23.5239	1.08296	21.3964	25.6514
Tuktoyaktuk Coastal Plain LAn	244	23.5348	1.08214	21.4089	25.6607
Tuktoyaktuk Coastal Plain LAn	245	23.5457	1.08135	21.4214	25.67
Tuktoyaktuk Coastal Plain LAn	246	23.5566	1.08059	21.4337	25.6794
Tuktoyaktuk Coastal Plain LAn	247	23.5674	1.07986	21.446	25.6888
Tuktoyaktuk Coastal Plain LAn	248	23.5782	1.07915	21.4582	25.6983
Tuktoyaktuk Coastal Plain LAn	249	23.589	1.07847	21.4704	25.7077
Tuktoyaktuk Coastal Plain LAn	250	23.5998	1.07782	21.4824	25.7172
Tuktoyaktuk Coastal Plain LAn	251	23.6106	1.0772	21.4944	25.7268
Tuktoyaktuk Coastal Plain LAn	252	23.6213	1.07661	21.5063	25.7363
Tuktoyaktuk Coastal Plain LAn	253	23.6321	1.07604	21.5182	25.746
Tuktoyaktuk Coastal Plain LAn	254	23.6428	1.0755	21.5299	25.7556
Tuktoyaktuk Coastal Plain LAn	255	23.6535	1.07499	21.5416	25.7653
Tuktoyaktuk Coastal Plain LAn	256	23.6641	1.07451	21.5532	25.775
Tuktoyaktuk Coastal Plain LAn	257	23.6748	1.07406	21.5648	25.7848
Tuktoyaktuk Coastal Plain LAn	258	23.6854	1.07363	21.5763	25.7946
Tuktoyaktuk Coastal Plain LAn	259	23.696	1.07323	21.5877	25.8044
Tuktoyaktuk Coastal Plain LAn	260	23.7067	1.07287	21.599	25.8143
Tuktoyaktuk Coastal Plain LAn	261	23.7173	1.07253	21.6103	25.8243
Tuktoyaktuk Coastal Plain LAn	262	23.7278	1.07222	21.6215	25.8342
Tuktoyaktuk Coastal Plain LAn	263	23.7384	1.07193	21.6326	25.8442
Tuktoyaktuk Coastal Plain LAn	264	23.749	1.07168	21.6436	25.8543
Tuktoyaktuk Coastal Plain LAn	265	23.7595	1.07146	21.6546	25.8644
Tuktoyaktuk Coastal Plain LAn	266	23.77	1.07126	21.6655	25.8746
Tuktoyaktuk Coastal Plain LAn	267	23.7806	1.0711	21.6764	25.8848
Tuktoyaktuk Coastal Plain LAn	268	23.7911	1.07096	21.6872	25.895
Tuktoyaktuk Coastal Plain LAn	269	23.8016	1.07085	21.6979	25.9053
Tuktoyaktuk Coastal Plain LAn	270	23.8121	1.07077	21.7085	25.9156
Tuktoyaktuk Coastal Plain LAn	271	23.8226	1.07072	21.7191	25.926
Tuktoyaktuk Coastal Plain LAn	272	23.833	1.0707	21.7296	25.9365
Tuktoyaktuk Coastal Plain LAn	273	23.8435	1.07071	21.7401	25.947
Tuktoyaktuk Coastal Plain LAn	274	23.854	1.07075	21.7505	25.9575
Tuktoyaktuk Coastal Plain LAn	275	23.8644	1.07082	21.7608	25.9681
Tuktoyaktuk Coastal Plain LAn	276	23.8749	1.07092	21.771	25.9787
Tuktoyaktuk Coastal Plain LAn	277	23.8853	1.07105	21.7812	25.9894
Tuktoyaktuk Coastal Plain LAn	278	23.8958	1.0712	21.7914	26.0002
Tuktoyaktuk Coastal Plain LAn	279	23.9062	1.07139	21.8014	26.011
Tuktoyaktuk Coastal Plain LAn	280	23.9166	1.0716	21.8115	26.0218
Tuktoyaktuk Coastal Plain LAn	281	23.9271	1.07185	21.8214	26.0327
Tuktoyaktuk Coastal Plain LAn	282	23.9375	1.07212	21.8313	26.0437
Tuktoyaktuk Coastal Plain LAn	283	23.9479	1.07243	21.8411	26.0547
Tuktoyaktuk Coastal Plain LAn	284	23.9583	1.07276	21.8509	26.0658
Tuktoyaktuk Coastal Plain LAn	285	23.9687	1.07312	21.8606	26.0769
Tuktoyaktuk Coastal Plain LAn	286	23.9792	1.07352	21.8702	26.0881
Tuktoyaktuk Coastal Plain LAn	287	23.9896	1.07394	21.8798	26.0994
Tuktoyaktuk Coastal Plain LAn	288	24	1.07439	21.8893	26.1107
Travaillant Upland HS	1	3.06798	0.69364	1.70531	4.43065
Travaillant Upland HS	2	5.25324	1.08232	3.12699	7.37949
Travaillant Upland HS	3	6.88404	1.30326	4.32377	9.44431
Travaillant Upland HS	4	8.15473	1.43046	5.34456	10.9649
Travaillant Upland HS	5	9.18268	1.50412	6.2278	12.1376
Travaillant Upland HS	6	10.0405	1.54633	7.0027	13.0783
Travaillant Upland HS	7	10.7744	1.56948	7.69111	13.8577
Travaillant Upland HS	8	11.4146	1.58071	8.30929	14.52
Travaillant Upland HS	9	11.9818	1.58428	8.86947	15.0942
Travaillant Upland HS	10	12.4904	1.58279	9.38092	15.5998
Travaillant Upland HS	11	12.9507	1.57791	9.85085	16.0505
Travaillant Upland HS	12	13.3706	1.57071	10.2849	16.4563
Travaillant Upland HS	13	13.7561	1.56193	10.6876	16.8245
Travaillant Upland HS	14	14.1118	1.55205	11.0628	17.1609
Travaillant Upland HS	15	14.4416	1.54144	11.4134	17.4698
Travaillant Upland HS	16	14.7485	1.53033	11.7421	17.7548
Travaillant Upland HS	17	15.035	1.5189	12.0511	18.0189
Travaillant Upland HS	18	15.3032	1.50728	12.3422	18.2643
Travaillant Upland HS	19	15.5551	1.49555	12.6171	18.4931
Travaillant Upland HS	20	15.7921	1.48377	12.8772	18.707
Travaillant Upland HS	21	16.0156	1.472	13.1238	18.9073
Travaillant Upland HS	22	16.2267	1.46027	13.358	19.0954
Travaillant Upland HS	23	16.4265	1.44859	13.5807	19.2723
Travaillant Upland HS	24	16.6158	1.43699	13.7928	19.4388
Travaillant Upland HS	25	16.7956	1.42547	13.9952	19.596
Travaillant Upland HS	26	16.9665	1.41405	14.1885	19.7444
Travaillant Upland HS	27	17.1291	1.40272	14.3734	19.8848
Travaillant Upland HS	28	17.284	1.3915	14.5504	20.0177
Travaillant Upland HS	29	17.4319	1.38038	14.7201	20.1436
Travaillant Upland HS	30	17.573	1.36935	14.8829	20.2631
Travaillant Upland HS	31	17.708	1.35843	15.0393	20.3766
Travaillant Upland HS	32	17.8371	1.34761	15.1897	20.4845
Travaillant Upland HS	33	17.9607	1.33689	15.3344	20.5871
Travaillant Upland HS	34	18.0793	1.32627	15.4738	20.6848
Travaillant Upland HS	35	18.193	1.31575	15.6082	20.7778
Travaillant Upland HS	36	18.3022	1.30533	15.7378	20.8665
Travaillant Upland HS	37	18.4071	1.295	15.863	20.9511
Travaillant Upland HS	38	18.508	1.28477	15.984	21.0319
Travaillant Upland HS	39	18.6051	1.27464	16.101	21.1091
Travaillant Upland HS	40	18.6986	1.2646	16.2142	21.1829
Travaillant Upland HS	41	18.7886	1.25465	16.3239	21.2534
Travaillant Upland HS	42	18.8755	1.2448	16.4301	21.321
Travaillant Upland HS	43	18.9594	1.23504	16.5331	21.3856
Travaillant Upland HS	44	19.0403	1.22537	16.633	21.4476
Travaillant Upland HS	45	19.1185	1.2158	16.73	21.507
Travaillant Upland HS	46	19.1941	1.20632	16.8242	21.5639
Travaillant Upland HS	47	19.2672	1.19693	16.9158	21.6186
Travaillant Upland HS	48	19.338	1.18763	17.0048	21.6711
Travaillant Upland HS	49	19.4065	1.17842	17.0914	21.7215
Travaillant Upland HS	50	19.4729	1.16931	17.1757	21.77
Travaillant Upland HS	51	19.5372	1.16028	17.2578	21.8166
Travaillant Upland HS	52	19.5996	1.15135	17.3378	21.8615
Travaillant Upland HS	53	19.6602	1.1425	17.4157	21.9047
Travaillant Upland HS	54	19.719	1.13375	17.4917	21.9462
Travaillant Upland HS	55	19.7761	1.12508	17.5658	21.9863
Travaillant Upland HS	56	19.8316	1.11651	17.6382	22.025
Travaillant Upland HS	57	19.8855	1.10802	17.7088	22.0622
Travaillant Upland HS	58	19.938	1.09962	17.7777	22.0982
Travaillant Upland HS	59	19.989	1.09131	17.8451	22.1329
Travaillant Upland HS	60	20.0387	1.08308	17.911	22.1664
Travaillant Upland HS	61	20.0871	1.07494	17.9754	22.1988
Travaillant Upland HS	62	20.1342	1.06689	18.0383	22.2302
Travaillant Upland HS	63	20.1802	1.05892	18.0999	22.2605
Travaillant Upland HS	64	20.225	1.05104	18.1602	22.2898
Travaillant Upland HS	65	20.2687	1.04324	18.2192	22.3181
Travaillant Upland HS	66	20.3113	1.03553	18.277	22.3456
Travaillant Upland HS	67	20.3529	1.0279	18.3336	22.3722
Travaillant Upland HS	68	20.3935	1.02035	18.389	22.398
Travaillant Upland HS	69	20.4332	1.01288	18.4434	22.423
Travaillant Upland HS	70	20.4719	1.0055	18.4966	22.4473
Travaillant Upland HS	71	20.5098	0.998191	18.5489	22.4708
Travaillant Upland HS	72	20.5469	0.990967	18.6001	22.4936
Travaillant Upland HS	73	20.5831	0.983821	18.6504	22.5158
Travaillant Upland HS	74	20.6185	0.976754	18.6997	22.5374
Travaillant Upland HS	75	20.6532	0.969765	18.7481	22.5583
Travaillant Upland HS	76	20.6871	0.962854	18.7956	22.5787
Travaillant Upland HS	77	20.7203	0.956018	18.8422	22.5985
Travaillant Upland HS	78	20.7529	0.949259	18.888	22.6177
Travaillant Upland HS	79	20.7847	0.942574	18.933	22.6364
Travaillant Upland HS	80	20.816	0.935963	18.9772	22.6547
Travaillant Upland HS	81	20.8466	0.929426	19.0207	22.6724
Travaillant Upland HS	82	20.8766	0.922962	19.0634	22.6897
Travaillant Upland HS	83	20.906	0.91657	19.1054	22.7066
Travaillant Upland HS	84	20.9348	0.91025	19.1466	22.723
Travaillant Upland HS	85	20.9631	0.904	19.1872	22.739
Travaillant Upland HS	86	20.9909	0.89782	19.2271	22.7547
Travaillant Upland HS	87	21.0181	0.891709	19.2663	22.7699
Travaillant Upland HS	88	21.0449	0.885666	19.305	22.7848
Travaillant Upland HS	89	21.0711	0.879691	19.343	22.7993
Travaillant Upland HS	90	21.0969	0.873784	19.3803	22.8135
Travaillant Upland HS	91	21.1222	0.867942	19.4171	22.8273
Travaillant Upland HS	92	21.1471	0.862166	19.4534	22.8408
Travaillant Upland HS	93	21.1715	0.856455	19.489	22.8541
Travaillant Upland HS	94	21.1956	0.850809	19.5241	22.867
Travaillant Upland HS	95	21.2192	0.845225	19.5587	22.8796
Travaillant Upland HS	96	21.2424	0.839705	19.5928	22.892
Travaillant Upland HS	97	21.2652	0.834247	19.6263	22.9041
Travaillant Upland HS	98	21.2876	0.82885	19.6593	22.9159
Travaillant Upland HS	99	21.3097	0.823514	19.6919	22.9275
Travaillant Upland HS	100	21.3314	0.818237	19.7239	22.9388
Travaillant Upland HS	101	21.3527	0.813021	19.7555	22.9499
Travaillant Upland HS	102	21.3737	0.807863	19.7866	22.9608
Travaillant Upland HS	103	21.3944	0.802763	19.8173	22.9714
Travaillant Upland HS	104	21.4147	0.797721	19.8476	22.9818
Travaillant Upland HS	105	21.4347	0.792735	19.8774	22.9921
Travaillant Upland HS	106	21.4544	0.787806	19.9068	23.0021
Travaillant Upland HS	107	21.4738	0.782932	19.9357	23.0119
Travaillant Upland HS	108	21.4929	0.778114	19.9643	23.0216
Travaillant Upland HS	109	21.5117	0.773349	19.9925	23.031
Travaillant Upland HS	110	21.5303	0.768639	20.0203	23.0403
Travaillant Upland HS	111	21.5485	0.763981	20.0477	23.0494
Travaillant Upland HS	112	21.5665	0.759376	20.0747	23.0583
Travaillant Upland HS	113	21.5842	0.754823	20.1013	23.0671
Travaillant Upland HS	114	21.6016	0.750321	20.1276	23.0757
Travaillant Upland HS	115	21.6188	0.74587	20.1536	23.0841
Travaillant Upland HS	116	21.6358	0.741469	20.1792	23.0924
Travaillant Upland HS	117	21.6525	0.737118	20.2044	23.1006
Travaillant Upland HS	118	21.6689	0.732816	20.2293	23.1086
Travaillant Upland HS	119	21.6852	0.728563	20.2539	23.1164
Travaillant Upland HS	120	21.7012	0.724357	20.2782	23.1242
Travaillant Upland HS	121	21.7169	0.720199	20.3021	23.1318
Travaillant Upland HS	122	21.7325	0.716088	20.3257	23.1393
Travaillant Upland HS	123	21.7478	0.712024	20.349	23.1466
Travaillant Upland HS	124	21.7629	0.708005	20.3721	23.1538
Travaillant Upland HS	125	21.7779	0.704031	20.3948	23.1609
Travaillant Upland HS	126	21.7926	0.700103	20.4172	23.1679
Travaillant Upland HS	127	21.8071	0.696219	20.4393	23.1748
Travaillant Upland HS	128	21.8214	0.692378	20.4612	23.1816
Travaillant Upland HS	129	21.8355	0.688581	20.4828	23.1882
Travaillant Upland HS	130	21.8494	0.684827	20.5041	23.1948
Travaillant Upland HS	131	21.8632	0.681116	20.5251	23.2013
Travaillant Upland HS	132	21.8767	0.677446	20.5459	23.2076
Travaillant Upland HS	133	21.8901	0.673818	20.5664	23.2139
Travaillant Upland HS	134	21.9033	0.670231	20.5867	23.22
Travaillant Upland HS	135	21.9164	0.666684	20.6067	23.2261
Travaillant Upland HS	136	21.9292	0.663178	20.6264	23.2321
Travaillant Upland HS	137	21.9419	0.659711	20.6459	23.238
Travaillant Upland HS	138	21.9545	0.656283	20.6652	23.2438
Travaillant Upland HS	139	21.9669	0.652894	20.6842	23.2495
Travaillant Upland HS	140	21.9791	0.649544	20.703	23.2551
Travaillant Upland HS	141	21.9911	0.646231	20.7216	23.2607
Travaillant Upland HS	142	22.003	0.642956	20.7399	23.2661
Travaillant Upland HS	143	22.0148	0.639719	20.7581	23.2715
Travaillant Upland HS	144	22.0264	0.636517	20.776	23.2769
Travaillant Upland HS	145	22.0379	0.633353	20.7936	23.2821
Travaillant Upland HS	146	22.0492	0.630224	20.8111	23.2873
Travaillant Upland HS	147	22.0604	0.62713	20.8284	23.2924
Travaillant Upland HS	148	22.0714	0.624072	20.8454	23.2974
Travaillant Upland HS	149	22.0823	0.621048	20.8623	23.3024
Travaillant Upland HS	150	22.0931	0.618059	20.8789	23.3073
Travaillant Upland HS	151	22.1037	0.615104	20.8954	23.3121
Travaillant Upland HS	152	22.1142	0.612182	20.9116	23.3169
Travaillant Upland HS	153	22.1246	0.609294	20.9277	23.3216
Travaillant Upland HS	154	22.1349	0.606438	20.9435	23.3262
Travaillant Upland HS	155	22.145	0.603615	20.9592	23.3308
Travaillant Upland HS	156	22.155	0.600824	20.9747	23.3353
Travaillant Upland HS	157	22.1649	0.598066	20.99	23.3398
Travaillant Upland HS	158	22.1747	0.595338	21.0051	23.3442
Travaillant Upland HS	159	22.1843	0.592642	21.0201	23.3486
Travaillant Upland HS	160	22.1939	0.589976	21.0348	23.3529
Travaillant Upland HS	161	22.2033	0.587341	21.0494	23.3571
Travaillant Upland HS	162	22.2126	0.584736	21.0639	23.3613
Travaillant Upland HS	163	22.2218	0.582161	21.0781	23.3655
Travaillant Upland HS	164	22.2309	0.579616	21.0922	23.3696
Travaillant Upland HS	165	22.2399	0.577099	21.1062	23.3736
Travaillant Upland HS	166	22.2488	0.574612	21.1199	23.3776
Travaillant Upland HS	167	22.2575	0.572153	21.1335	23.3815
Travaillant Upland HS	168	22.2662	0.569722	21.147	23.3854
Travaillant Upland HS	169	22.2748	0.56732	21.1603	23.3893
Travaillant Upland HS	170	22.2833	0.564945	21.1734	23.3931
Travaillant Upland HS	171	22.2916	0.562597	21.1864	23.3969
Travaillant Upland HS	172	22.2999	0.560277	21.1992	23.4006
Travaillant Upland HS	173	22.3081	0.557983	21.2119	23.4043
Travaillant Upland HS	174	22.3162	0.555716	21.2245	23.4079
Travaillant Upland HS	175	22.3242	0.553475	21.2369	23.4115
Travaillant Upland HS	176	22.3321	0.55126	21.2491	23.415
Travaillant Upland HS	177	22.3399	0.549071	21.2612	23.4186
Travaillant Upland HS	178	22.3476	0.546907	21.2732	23.422
Travaillant Upland HS	179	22.3553	0.544769	21.2851	23.4255
Travaillant Upland HS	180	22.3628	0.542655	21.2968	23.4289
Travaillant Upland HS	181	22.3703	0.540566	21.3083	23.4322
Travaillant Upland HS	182	22.3777	0.538501	21.3198	23.4355
Travaillant Upland HS	183	22.3849	0.536461	21.3311	23.4388
Travaillant Upland HS	184	22.3922	0.534444	21.3422	23.4421
Travaillant Upland HS	185	22.3993	0.532452	21.3533	23.4453
Travaillant Upland HS	186	22.4063	0.530482	21.3642	23.4485
Travaillant Upland HS	187	22.4133	0.528536	21.375	23.4516
Travaillant Upland HS	188	22.4202	0.526613	21.3857	23.4548
Travaillant Upland HS	189	22.427	0.524712	21.3962	23.4578
Travaillant Upland HS	190	22.4338	0.522834	21.4067	23.4609
Travaillant Upland HS	191	22.4404	0.520978	21.417	23.4639
Travaillant Upland HS	192	22.447	0.519144	21.4272	23.4669
Travaillant Upland HS	193	22.4536	0.517332	21.4372	23.4699
Travaillant Upland HS	194	22.46	0.515541	21.4472	23.4728
Travaillant Upland HS	195	22.4664	0.513772	21.4571	23.4757
Travaillant Upland HS	196	22.4727	0.512024	21.4668	23.4786
Travaillant Upland HS	197	22.4789	0.510297	21.4764	23.4814
Travaillant Upland HS	198	22.4851	0.508591	21.4859	23.4842
Travaillant Upland HS	199	22.4912	0.506905	21.4954	23.487
Travaillant Upland HS	200	22.4972	0.50524	21.5047	23.4898
Travaillant Upland HS	201	22.5032	0.503595	21.5139	23.4925
Travaillant Upland HS	202	22.5091	0.501969	21.5229	23.4952
Travaillant Upland HS	203	22.5149	0.500364	21.5319	23.4979
Travaillant Upland HS	204	22.5207	0.498777	21.5408	23.5005
Travaillant Upland HS	205	22.5264	0.497211	21.5496	23.5032
Travaillant Upland HS	206	22.532	0.495663	21.5583	23.5058
Travaillant Upland HS	207	22.5376	0.494134	21.5669	23.5084
Travaillant Upland HS	208	22.5431	0.492625	21.5754	23.5109
Travaillant Upland HS	209	22.5486	0.491133	21.5838	23.5134
Travaillant Upland HS	210	22.554	0.48966	21.5921	23.516
Travaillant Upland HS	211	22.5594	0.488206	21.6003	23.5184
Travaillant Upland HS	212	22.5646	0.486769	21.6084	23.5209
Travaillant Upland HS	213	22.5699	0.485351	21.6164	23.5233
Travaillant Upland HS	214	22.575	0.48395	21.6243	23.5258
Travaillant Upland HS	215	22.5802	0.482566	21.6321	23.5282
Travaillant Upland HS	216	22.5852	0.4812	21.6399	23.5305
Travaillant Upland HS	217	22.5902	0.479851	21.6475	23.5329
Travaillant Upland HS	218	22.5952	0.47852	21.6551	23.5352
Travaillant Upland HS	219	22.6001	0.477205	21.6626	23.5376
Travaillant Upland HS	220	22.6049	0.475907	21.67	23.5399
Travaillant Upland HS	221	22.6097	0.474625	21.6773	23.5421
Travaillant Upland HS	222	22.6145	0.47336	21.6845	23.5444
Travaillant Upland HS	223	22.6192	0.472111	21.6917	23.5466
Travaillant Upland HS	224	22.6238	0.470878	21.6987	23.5488
Travaillant Upland HS	225	22.6284	0.469661	21.7057	23.551
Travaillant Upland HS	226	22.6329	0.46846	21.7126	23.5532
Travaillant Upland HS	227	22.6374	0.467274	21.7195	23.5554
Travaillant Upland HS	228	22.6419	0.466104	21.7262	23.5575
Travaillant Upland HS	229	22.6463	0.46495	21.7329	23.5597
Travaillant Upland HS	230	22.6506	0.46381	21.7395	23.5618
Travaillant Upland HS	231	22.6549	0.462686	21.746	23.5639
Travaillant Upland HS	232	22.6592	0.461576	21.7524	23.566
Travaillant Upland HS	233	22.6634	0.460482	21.7588	23.568
Travaillant Upland HS	234	22.6676	0.459402	21.7651	23.5701
Travaillant Upland HS	235	22.6717	0.458336	21.7713	23.5721
Travaillant Upland HS	236	22.6758	0.457285	21.7774	23.5741
Travaillant Upland HS	237	22.6798	0.456248	21.7835	23.5761
Travaillant Upland HS	238	22.6838	0.455225	21.7895	23.5781
Travaillant Upland HS	239	22.6878	0.454216	21.7954	23.5801
Travaillant Upland HS	240	22.6917	0.45322	21.8013	23.582
Travaillant Upland HS	241	22.6955	0.452239	21.8071	23.584
Travaillant Upland HS	242	22.6994	0.451271	21.8128	23.5859
Travaillant Upland HS	243	22.7031	0.450316	21.8185	23.5878
Travaillant Upland HS	244	22.7069	0.449375	21.8241	23.5897
Travaillant Upland HS	245	22.7106	0.448447	21.8296	23.5916
Travaillant Upland HS	246	22.7143	0.447532	21.8351	23.5934
Travaillant Upland HS	247	22.7179	0.44663	21.8405	23.5953
Travaillant Upland HS	248	22.7215	0.445741	21.8458	23.5971
Travaillant Upland HS	249	22.725	0.444864	21.8511	23.599
Travaillant Upland HS	250	22.7285	0.444	21.8563	23.6008
Travaillant Upland HS	251	22.732	0.443149	21.8615	23.6026
Travaillant Upland HS	252	22.7355	0.442309	21.8665	23.6044
Travaillant Upland HS	253	22.7389	0.441482	21.8716	23.6062
Travaillant Upland HS	254	22.7422	0.440667	21.8765	23.6079
Travaillant Upland HS	255	22.7456	0.439864	21.8814	23.6097
Travaillant Upland HS	256	22.7489	0.439073	21.8863	23.6114
Travaillant Upland HS	257	22.7521	0.438293	21.8911	23.6132
Travaillant Upland HS	258	22.7554	0.437526	21.8958	23.6149
Travaillant Upland HS	259	22.7585	0.436769	21.9005	23.6166
Travaillant Upland HS	260	22.7617	0.436024	21.9051	23.6183
Travaillant Upland HS	261	22.7648	0.435291	21.9097	23.62
Travaillant Upland HS	262	22.7679	0.434568	21.9142	23.6216
Travaillant Upland HS	263	22.771	0.433856	21.9187	23.6233
Travaillant Upland HS	264	22.774	0.433156	21.9231	23.625
Travaillant Upland HS	265	22.777	0.432466	21.9274	23.6266
Travaillant Upland HS	266	22.78	0.431787	21.9317	23.6282
Travaillant Upland HS	267	22.7829	0.431119	21.936	23.6299
Travaillant Upland HS	268	22.7858	0.430461	21.9402	23.6315
Travaillant Upland HS	269	22.7887	0.429814	21.9443	23.6331
Travaillant Upland HS	270	22.7915	0.429177	21.9484	23.6346
Travaillant Upland HS	271	22.7943	0.42855	21.9524	23.6362
Travaillant Upland HS	272	22.7971	0.427933	21.9564	23.6378
Travaillant Upland HS	273	22.7999	0.427326	21.9604	23.6394
Travaillant Upland HS	274	22.8026	0.426729	21.9643	23.6409
Travaillant Upland HS	275	22.8053	0.426142	21.9681	23.6424
Travaillant Upland HS	276	22.808	0.425564	21.9719	23.644
Travaillant Upland HS	277	22.8106	0.424996	21.9757	23.6455
Travaillant Upland HS	278	22.8132	0.424438	21.9794	23.647
Travaillant Upland HS	279	22.8158	0.423889	21.983	23.6485
Travaillant Upland HS	280	22.8183	0.423349	21.9867	23.65
Travaillant Upland HS	281	22.8209	0.422818	21.9902	23.6515
Travaillant Upland HS	282	22.8234	0.422297	21.9938	23.653
Travaillant Upland HS	283	22.8258	0.421784	21.9972	23.6544
Travaillant Upland HS	284	22.8283	0.42128	22.0007	23.6559
Travaillant Upland HS	285	22.8307	0.420785	22.0041	23.6573
Travaillant Upland HS	286	22.8331	0.420299	22.0074	23.6588
Travaillant Upland HS	287	22.8355	0.419821	22.0107	23.6602
Travaillant Upland HS	288	22.8378	0.419352	22.014	23.6616
Travaillant Upland HS	289	22.8401	0.418891	22.0172	23.6631
Travaillant Upland HS	290	22.8424	0.418439	22.0204	23.6645
Travaillant Upland HS	291	22.8447	0.417995	22.0235	23.6659
Travaillant Upland HS	292	22.847	0.417558	22.0267	23.6673
Travaillant Upland HS	293	22.8492	0.41713	22.0297	23.6686
Travaillant Upland HS	294	22.8514	0.41671	22.0327	23.67
Travaillant Upland HS	295	22.8536	0.416298	22.0357	23.6714
Travaillant Upland HS	296	22.8557	0.415893	22.0387	23.6727
Travaillant Upland HS	297	22.8578	0.415496	22.0416	23.6741
Travaillant Upland HS	298	22.8599	0.415107	22.0445	23.6754
Travaillant Upland HS	299	22.862	0.414725	22.0473	23.6768
Travaillant Upland HS	300	22.8641	0.41435	22.0501	23.6781
Travaillant Upland HS	301	22.8661	0.413983	22.0529	23.6794
Travaillant Upland HS	302	22.8681	0.413623	22.0556	23.6807
Travaillant Upland HS	303	22.8701	0.41327	22.0583	23.682
Travaillant Upland HS	304	22.8721	0.412924	22.0609	23.6833
Travaillant Upland HS	305	22.8741	0.412585	22.0635	23.6846
Travaillant Upland HS	306	22.876	0.412253	22.0661	23.6859
Travaillant Upland HS	307	22.8779	0.411927	22.0687	23.6872
Travaillant Upland HS	308	22.8798	0.411608	22.0712	23.6884
Travaillant Upland HS	309	22.8817	0.411296	22.0737	23.6897
Travaillant Upland HS	310	22.8835	0.410991	22.0761	23.6909
Travaillant Upland HS	311	22.8854	0.410691	22.0785	23.6922
Travaillant Upland HS	312	22.8872	0.410398	22.0809	23.6934
Travaillant Upland HS	313	22.889	0.410112	22.0833	23.6946
Travaillant Upland HS	314	22.8907	0.409831	22.0856	23.6958
Travaillant Upland HS	315	22.8925	0.409557	22.0879	23.6971
Travaillant Upland HS	316	22.8942	0.409288	22.0902	23.6983
Travaillant Upland HS	317	22.8959	0.409026	22.0924	23.6995
Travaillant Upland HS	318	22.8976	0.408769	22.0946	23.7006
Travaillant Upland HS	319	22.8993	0.408518	22.0967	23.7018
Travaillant Upland HS	320	22.9009	0.408273	22.0989	23.703
Travaillant Upland HS	321	22.9026	0.408033	22.101	23.7042
Travaillant Upland HS	322	22.9042	0.407799	22.1031	23.7053
Travaillant Upland HS	323	22.9058	0.40757	22.1051	23.7065
Travaillant Upland HS	324	22.9074	0.407347	22.1071	23.7076
Travaillant Upland HS	325	22.909	0.407129	22.1091	23.7088
Travaillant Upland HS	326	22.9105	0.406916	22.1111	23.7099
Travaillant Upland HS	327	22.912	0.406708	22.1131	23.711
Travaillant Upland HS	328	22.9136	0.406505	22.115	23.7121
Travaillant Upland HS	329	22.915	0.406308	22.1169	23.7132
Travaillant Upland HS	330	22.9165	0.406115	22.1187	23.7143
Travaillant Upland HS	331	22.918	0.405926	22.1205	23.7154
Travaillant Upland HS	332	22.9194	0.405743	22.1224	23.7165
Travaillant Upland HS	333	22.9209	0.405564	22.1241	23.7176
Travaillant Upland HS	334	22.9223	0.40539	22.1259	23.7187
Travaillant Upland HS	335	22.9237	0.405221	22.1276	23.7197
Travaillant Upland HS	336	22.9251	0.405055	22.1293	23.7208
Travaillant Upland HS	337	22.9264	0.404895	22.131	23.7219
Travaillant Upland HS	338	22.9278	0.404738	22.1327	23.7229
Travaillant Upland HS	339	22.9291	0.404586	22.1343	23.7239
Travaillant Upland HS	340	22.9304	0.404437	22.1359	23.725
Travaillant Upland HS	341	22.9317	0.404293	22.1375	23.726
Travaillant Upland HS	342	22.933	0.404153	22.1391	23.727
Travaillant Upland HS	343	22.9343	0.404017	22.1406	23.728
Travaillant Upland HS	344	22.9356	0.403885	22.1421	23.729
Travaillant Upland HS	345	22.9368	0.403756	22.1436	23.73
Travaillant Upland HS	346	22.938	0.403631	22.1451	23.731
Travaillant Upland HS	347	22.9392	0.40351	22.1465	23.7319
Travaillant Upland HS	348	22.9404	0.403393	22.148	23.7329
Travaillant Upland HS	349	22.9416	0.403279	22.1494	23.7339
Travaillant Upland HS	350	22.9428	0.403168	22.1508	23.7348
Travaillant Upland HS	351	22.9439	0.403061	22.1521	23.7358
Travaillant Upland HS	352	22.9451	0.402957	22.1535	23.7367
Travaillant Upland HS	353	22.9462	0.402857	22.1548	23.7376
Travaillant Upland HS	354	22.9473	0.402759	22.1561	23.7386
Travaillant Upland HS	355	22.9484	0.402665	22.1574	23.7395
Travaillant Upland HS	356	22.9495	0.402574	22.1586	23.7404
Travaillant Upland HS	357	22.9506	0.402486	22.1599	23.7413
Travaillant Upland HS	358	22.9516	0.4024	22.1611	23.7422
Travaillant Upland HS	359	22.9527	0.402318	22.1623	23.743
Travaillant Upland HS	360	22.9537	0.402239	22.1635	23.7439
Travaillant Upland HS	361	22.9547	0.402162	22.1647	23.7448
Travaillant Upland HS	362	22.9557	0.402088	22.1658	23.7457
Travaillant Upland HS	363	22.9567	0.402016	22.167	23.7465
Travaillant Upland HS	364	22.9577	0.401948	22.1681	23.7473
Travaillant Upland HS	365	22.9587	0.401881	22.1692	23.7482
Travaillant Upland HS	366	22.9596	0.401818	22.1703	23.749
Travaillant Upland HS	367	22.9606	0.401756	22.1713	23.7498
Travaillant Upland HS	368	22.9615	0.401697	22.1724	23.7506
Travaillant Upland HS	369	22.9624	0.40164	22.1734	23.7514
Travaillant Upland HS	370	22.9633	0.401586	22.1744	23.7522
Travaillant Upland HS	371	22.9642	0.401534	22.1754	23.753
Travaillant Upland HS	372	22.9651	0.401484	22.1764	23.7538
Travaillant Upland HS	373	22.966	0.401436	22.1773	23.7546
Travaillant Upland HS	374	22.9668	0.40139	22.1783	23.7553
Travaillant Upland HS	375	22.9676	0.401346	22.1792	23.7561
Travaillant Upland HS	376	22.9685	0.401303	22.1801	23.7568
Travaillant Upland HS	377	22.9693	0.401263	22.181	23.7576
Travaillant Upland HS	378	22.9701	0.401225	22.1819	23.7583
Travaillant Upland HS	379	22.9709	0.401188	22.1827	23.759
Travaillant Upland HS	380	22.9717	0.401153	22.1836	23.7597
Travaillant Upland HS	381	22.9724	0.40112	22.1844	23.7605
Travaillant Upland HS	382	22.9732	0.401088	22.1853	23.7611
Travaillant Upland HS	383	22.9739	0.401058	22.1861	23.7618
Travaillant Upland HS	384	22.9747	0.40103	22.1869	23.7625
Travaillant Upland HS	385	22.9754	0.401003	22.1876	23.7632
Travaillant Upland HS	386	22.9761	0.400978	22.1884	23.7638
Travaillant Upland HS	387	22.9768	0.400953	22.1891	23.7645
Travaillant Upland HS	388	22.9775	0.400931	22.1899	23.7651
Travaillant Upland HS	389	22.9782	0.400909	22.1906	23.7658
Travaillant Upland HS	390	22.9789	0.400889	22.1913	23.7664
Travaillant Upland HS	391	22.9795	0.40087	22.192	23.767
Travaillant Upland HS	392	22.9802	0.400852	22.1927	23.7676
Travaillant Upland HS	393	22.9808	0.400836	22.1933	23.7682
Travaillant Upland HS	394	22.9814	0.40082	22.194	23.7688
Travaillant Upland HS	395	22.982	0.400806	22.1946	23.7694
Travaillant Upland HS	396	22.9826	0.400792	22.1953	23.77
Travaillant Upland HS	397	22.9832	0.40078	22.1959	23.7706
Travaillant Upland HS	398	22.9838	0.400768	22.1965	23.7711
Travaillant Upland HS	399	22.9844	0.400758	22.1971	23.7717
Travaillant Upland HS	400	22.9849	0.400748	22.1976	23.7722
Travaillant Upland HS	401	22.9855	0.400739	22.1982	23.7727
Travaillant Upland HS	402	22.986	0.400731	22.1988	23.7732
Travaillant Upland HS	403	22.9865	0.400724	22.1993	23.7738
Travaillant Upland HS	404	22.987	0.400717	22.1998	23.7743
Travaillant Upland HS	405	22.9876	0.400711	22.2003	23.7748
Travaillant Upland HS	406	22.988	0.400706	22.2009	23.7752
Travaillant Upland HS	407	22.9885	0.400701	22.2013	23.7757
Travaillant Upland HS	408	22.989	0.400697	22.2018	23.7762
Travaillant Upland HS	409	22.9895	0.400694	22.2023	23.7766
Travaillant Upland HS	410	22.9899	0.400691	22.2028	23.7771
Travaillant Upland HS	411	22.9904	0.400689	22.2032	23.7775
Travaillant Upland HS	412	22.9908	0.400687	22.2036	23.778
Travaillant Upland HS	413	22.9912	0.400685	22.2041	23.7784
Travaillant Upland HS	414	22.9916	0.400684	22.2045	23.7788
Travaillant Upland HS	415	22.992	0.400684	22.2049	23.7792
Travaillant Upland HS	416	22.9924	0.400683	22.2053	23.7796
Travaillant Upland HS	417	22.9928	0.400683	22.2057	23.78
Travaillant Upland HS	418	22.9932	0.400684	22.206	23.7803
Travaillant Upland HS	419	22.9935	0.400685	22.2064	23.7807
Travaillant Upland HS	420	22.9939	0.400686	22.2067	23.781
Travaillant Upland HS	421	22.9942	0.400687	22.2071	23.7814
Travaillant Upland HS	422	22.9946	0.400688	22.2074	23.7817
Travaillant Upland HS	423	22.9949	0.40069	22.2077	23.782
Travaillant Upland HS	424	22.9952	0.400692	22.208	23.7824
Travaillant Upland HS	425	22.9955	0.400693	22.2083	23.7827
Travaillant Upland HS	426	22.9958	0.400696	22.2086	23.783
Travaillant Upland HS	427	22.9961	0.400698	22.2089	23.7833
Travaillant Upland HS	428	22.9963	0.4007	22.2092	23.7835
Travaillant Upland HS	429	22.9966	0.400702	22.2094	23.7838
Travaillant Upland HS	430	22.9969	0.400705	22.2097	23.7841
Travaillant Upland HS	431	22.9971	0.400707	22.2099	23.7843
Travaillant Upland HS	432	22.9973	0.40071	22.2101	23.7845
Travaillant Upland HS	433	22.9976	0.400712	22.2103	23.7848
Travaillant Upland HS	434	22.9978	0.400715	22.2106	23.785
Travaillant Upland HS	435	22.998	0.400718	22.2108	23.7852
Travaillant Upland HS	436	22.9982	0.40072	22.2109	23.7854
Travaillant Upland HS	437	22.9983	0.400722	22.2111	23.7856
Travaillant Upland HS	438	22.9985	0.400725	22.2113	23.7858
Travaillant Upland HS	439	22.9987	0.400727	22.2115	23.7859
Travaillant Upland HS	440	22.9988	0.400729	22.2116	23.7861
Travaillant Upland HS	441	22.999	0.400732	22.2117	23.7862
Travaillant Upland HS	442	22.9991	0.400734	22.2119	23.7864
Travaillant Upland HS	443	22.9992	0.400736	22.212	23.7865
Travaillant Upland HS	444	22.9994	0.400737	22.2121	23.7866
Travaillant Upland HS	445	22.9995	0.400739	22.2122	23.7867
Travaillant Upland HS	446	22.9996	0.400741	22.2123	23.7868
Travaillant Upland HS	447	22.9997	0.400742	22.2124	23.7869
Travaillant Upland HS	448	22.9997	0.400743	22.2125	23.787
Travaillant Upland HS	449	22.9998	0.400744	22.2125	23.7871
Travaillant Upland HS	450	22.9999	0.400745	22.2126	23.7871
Travaillant Upland HS	451	22.9999	0.400746	22.2126	23.7872
Travaillant Upland HS	452	22.9999	0.400747	22.2127	23.7872
Travaillant Upland HS	453	23	0.400747	22.2127	23.7872
Travaillant Upland HS	454	23	0.400748	22.2127	23.7873
Travaillant Upland HS	455	23	0.400748	22.2127	23.7873
Travaillant Upland HS	456	23	0.400748	22.2127	23.7873
Richardson Plateau HSas	1	6.7931	1.44269	3.95892	9.62729
Richardson Plateau HSas	2	9.40524	1.73697	5.99292	12.8176
Richardson Plateau HSas	3	10.8084	1.78571	7.30032	14.3165
Richardson Plateau HSas	4	11.7547	1.76412	8.28903	15.2203
Richardson Plateau HSas	5	12.4877	1.72184	9.10509	15.8703
Richardson Plateau HSas	6	13.1004	1.67467	9.81046	16.3903
Richardson Plateau HSas	7	13.6337	1.62787	10.4357	16.8317
Richardson Plateau HSas	8	14.1085	1.58325	10.9982	17.2188
Richardson Plateau HSas	9	14.5369	1.5414	11.5088	17.565
Richardson Plateau HSas	10	14.9271	1.5025	11.9754	17.8787
Richardson Plateau HSas	11	15.2846	1.46648	12.4037	18.1656
Richardson Plateau HSas	12	15.614	1.4332	12.7985	18.4295
Richardson Plateau HSas	13	15.9185	1.40244	13.1634	18.6736
Richardson Plateau HSas	14	16.2009	1.37399	13.5016	18.9001
Richardson Plateau HSas	15	16.4634	1.34761	13.816	19.1108
Richardson Plateau HSas	16	16.7079	1.32306	14.1087	19.3071
Richardson Plateau HSas	17	16.936	1.30012	14.3819	19.4901
Richardson Plateau HSas	18	17.1492	1.27861	14.6373	19.661
Richardson Plateau HSas	19	17.3485	1.25835	14.8765	19.8206
Richardson Plateau HSas	20	17.5353	1.23918	15.1009	19.9697
Richardson Plateau HSas	21	17.7103	1.22098	15.3117	20.109
Richardson Plateau HSas	22	17.8746	1.20362	15.5101	20.2391
Richardson Plateau HSas	23	18.0289	1.18702	15.697	20.3608
Richardson Plateau HSas	24	18.1739	1.17109	15.8733	20.4746
Richardson Plateau HSas	25	18.3104	1.15577	16.0399	20.5809
Richardson Plateau HSas	26	18.4389	1.141	16.1974	20.6804
Richardson Plateau HSas	27	18.5601	1.12674	16.3466	20.7736
Richardson Plateau HSas	28	18.6743	1.11295	16.4879	20.8608
Richardson Plateau HSas	29	18.7823	1.0996	16.6221	20.9425
Richardson Plateau HSas	30	18.8843	1.08666	16.7496	21.0191
Richardson Plateau HSas	31	18.9809	1.07412	16.8707	21.091
Richardson Plateau HSas	32	19.0723	1.06196	16.9861	21.1585
Richardson Plateau HSas	33	19.159	1.05016	17.0959	21.222
Richardson Plateau HSas	34	19.2412	1.03872	17.2007	21.2818
Richardson Plateau HSas	35	19.3194	1.02762	17.3006	21.3382
Richardson Plateau HSas	36	19.3937	1.01686	17.3961	21.3914
Richardson Plateau HSas	37	19.4645	1.00643	17.4873	21.4416
Richardson Plateau HSas	38	19.5319	0.996327	17.5746	21.4892
Richardson Plateau HSas	39	19.5962	0.986541	17.6581	21.5343
Richardson Plateau HSas	40	19.6576	0.97707	17.7381	21.5771
Richardson Plateau HSas	41	19.7163	0.967909	17.8148	21.6178
Richardson Plateau HSas	42	19.7724	0.959055	17.8884	21.6565
Richardson Plateau HSas	43	19.8262	0.950503	17.9589	21.6935
Richardson Plateau HSas	44	19.8778	0.94225	18.0267	21.7288
Richardson Plateau HSas	45	19.9272	0.934291	18.0918	21.7626
Richardson Plateau HSas	46	19.9747	0.926622	18.1543	21.7951
Richardson Plateau HSas	47	20.0203	0.91924	18.2145	21.8262
Richardson Plateau HSas	48	20.0642	0.912141	18.2723	21.8562
Richardson Plateau HSas	49	20.1065	0.905319	18.328	21.885
Richardson Plateau HSas	50	20.1472	0.898772	18.3815	21.9129
Richardson Plateau HSas	51	20.1864	0.892493	18.4331	21.9398
Richardson Plateau HSas	52	20.2243	0.886479	18.4828	21.9658
Richardson Plateau HSas	53	20.2608	0.880725	18.5306	21.991
Richardson Plateau HSas	54	20.2961	0.875225	18.5767	22.0155
Richardson Plateau HSas	55	20.3302	0.869976	18.6212	22.0393
Richardson Plateau HSas	56	20.3632	0.864972	18.664	22.0625
Richardson Plateau HSas	57	20.3951	0.860208	18.7052	22.085
Richardson Plateau HSas	58	20.426	0.855679	18.745	22.107
Richardson Plateau HSas	59	20.4559	0.851379	18.7834	22.1285
Richardson Plateau HSas	60	20.4849	0.847304	18.8203	22.1494
Richardson Plateau HSas	61	20.5129	0.843447	18.8559	22.1699
Richardson Plateau HSas	62	20.5401	0.839804	18.8903	22.1899
Richardson Plateau HSas	63	20.5664	0.83637	18.9234	22.2095
Richardson Plateau HSas	64	20.592	0.833139	18.9552	22.2287
Richardson Plateau HSas	65	20.6167	0.830106	18.986	22.2475
Richardson Plateau HSas	66	20.6407	0.827265	19.0156	22.2659
Richardson Plateau HSas	67	20.664	0.824613	19.044	22.284
Richardson Plateau HSas	68	20.6866	0.822143	19.0715	22.3017
Richardson Plateau HSas	69	20.7085	0.819852	19.0979	22.3191
Richardson Plateau HSas	70	20.7297	0.817734	19.1232	22.3362
Richardson Plateau HSas	71	20.7503	0.815786	19.1476	22.3529
Richardson Plateau HSas	72	20.7702	0.814002	19.1711	22.3693
Richardson Plateau HSas	73	20.7895	0.812379	19.1936	22.3855
Richardson Plateau HSas	74	20.8082	0.810913	19.2152	22.4013
Richardson Plateau HSas	75	20.8263	0.8096	19.2359	22.4168
Richardson Plateau HSas	76	20.8439	0.808438	19.2557	22.4321
Richardson Plateau HSas	77	20.8608	0.807422	19.2746	22.447
Richardson Plateau HSas	78	20.8772	0.806552	19.2927	22.4617
Richardson Plateau HSas	79	20.893	0.805823	19.31	22.4761
Richardson Plateau HSas	80	20.9083	0.805234	19.3264	22.4902
Richardson Plateau HSas	81	20.923	0.804783	19.342	22.504
Richardson Plateau HSas	82	20.9372	0.80447	19.3568	22.5176
Richardson Plateau HSas	83	20.9508	0.804292	19.3708	22.5309
Richardson Plateau HSas	84	20.9639	0.804249	19.384	22.5439
Richardson Plateau HSas	85	20.9765	0.804341	19.3963	22.5566
Richardson Plateau HSas	86	20.9885	0.804568	19.4079	22.5691
Richardson Plateau HSas	87	21	0.80493	19.4187	22.5813
North Mackenzie Plain LS	1	4.01786	0.849451	2.34909	5.68662
North Mackenzie Plain LS	2	6.64058	1.26218	4.16099	9.12016
North Mackenzie Plain LS	3	8.47661	1.47306	5.58275	11.3705
North Mackenzie Plain LS	4	9.84204	1.58702	6.7243	12.9598
North Mackenzie Plain LS	5	10.9079	1.65178	7.66296	14.1529
North Mackenzie Plain LS	6	11.7714	1.68975	8.45182	15.0909
North Mackenzie Plain LS	7	12.4907	1.71198	9.12745	15.8539
North Mackenzie Plain LS	8	13.1026	1.72422	9.71535	16.4899
North Mackenzie Plain LS	9	13.6318	1.72972	10.2338	17.0299
North Mackenzie Plain LS	10	14.0955	1.73044	10.696	17.4949
North Mackenzie Plain LS	11	14.506	1.72763	11.1121	17.9
North Mackenzie Plain LS	12	14.8729	1.72218	11.4897	18.2562
North Mackenzie Plain LS	13	15.2033	1.71472	11.8347	18.5719
North Mackenzie Plain LS	14	15.503	1.70573	12.152	18.8539
North Mackenzie Plain LS	15	15.7764	1.69558	12.4454	19.1074
North Mackenzie Plain LS	16	16.0273	1.68455	12.7179	19.3366
North Mackenzie Plain LS	17	16.2586	1.67289	12.9722	19.545
North Mackenzie Plain LS	18	16.4729	1.66077	13.2103	19.7355
North Mackenzie Plain LS	19	16.6723	1.64834	13.4341	19.9105
North Mackenzie Plain LS	20	16.8585	1.63574	13.6451	20.0719
North Mackenzie Plain LS	21	17.033	1.62305	13.8445	20.2215
North Mackenzie Plain LS	22	17.1971	1.61036	14.0335	20.3607
North Mackenzie Plain LS	23	17.3518	1.59774	14.213	20.4906
North Mackenzie Plain LS	24	17.4981	1.58524	14.3839	20.6124
North Mackenzie Plain LS	25	17.6368	1.57289	14.5469	20.7268
North Mackenzie Plain LS	26	17.7686	1.56074	14.7025	20.8347
North Mackenzie Plain LS	27	17.8941	1.5488	14.8515	20.9368
North Mackenzie Plain LS	28	18.0138	1.53709	14.9942	21.0335
North Mackenzie Plain LS	29	18.1282	1.52564	15.1311	21.1254
North Mackenzie Plain LS	30	18.2378	1.51444	15.2626	21.2129
North Mackenzie Plain LS	31	18.3427	1.50351	15.3891	21.2964
North Mackenzie Plain LS	32	18.4435	1.49284	15.5108	21.3763
North Mackenzie Plain LS	33	18.5404	1.48244	15.6282	21.4527
North Mackenzie Plain LS	34	18.6337	1.4723	15.7413	21.5261
North Mackenzie Plain LS	35	18.7235	1.46243	15.8506	21.5965
North Mackenzie Plain LS	36	18.8102	1.45281	15.9561	21.6642
North Mackenzie Plain LS	37	18.8938	1.44344	16.0582	21.7295
North Mackenzie Plain LS	38	18.9746	1.43431	16.1569	21.7923
North Mackenzie Plain LS	39	19.0527	1.42542	16.2525	21.853
North Mackenzie Plain LS	40	19.1283	1.41675	16.3451	21.9116
North Mackenzie Plain LS	41	19.2015	1.40831	16.4349	21.9681
North Mackenzie Plain LS	42	19.2724	1.40007	16.5219	22.0229
North Mackenzie Plain LS	43	19.3411	1.39204	16.6065	22.0758
North Mackenzie Plain LS	44	19.4078	1.38419	16.6885	22.1271
North Mackenzie Plain LS	45	19.4725	1.37654	16.7683	22.1767
North Mackenzie Plain LS	46	19.5353	1.36906	16.8458	22.2248
North Mackenzie Plain LS	47	19.5963	1.36174	16.9212	22.2715
North Mackenzie Plain LS	48	19.6556	1.35459	16.9945	22.3167
North Mackenzie Plain LS	49	19.7132	1.34758	17.0659	22.3606
North Mackenzie Plain LS	50	19.7693	1.34072	17.1354	22.4032
North Mackenzie Plain LS	51	19.8238	1.334	17.2031	22.4445
North Mackenzie Plain LS	52	19.8769	1.32741	17.2692	22.4846
North Mackenzie Plain LS	53	19.9285	1.32094	17.3335	22.5235
North Mackenzie Plain LS	54	19.9788	1.31458	17.3963	22.5614
North Mackenzie Plain LS	55	20.0278	1.30834	17.4576	22.5981
North Mackenzie Plain LS	56	20.0756	1.3022	17.5174	22.6338
North Mackenzie Plain LS	57	20.1221	1.29616	17.5758	22.6684
North Mackenzie Plain LS	58	20.1675	1.29021	17.6328	22.7021
North Mackenzie Plain LS	59	20.2117	1.28435	17.6886	22.7348
North Mackenzie Plain LS	60	20.2549	1.27857	17.7431	22.7666
North Mackenzie Plain LS	61	20.297	1.27288	17.7964	22.7976
North Mackenzie Plain LS	62	20.3381	1.26726	17.8485	22.8276
North Mackenzie Plain LS	63	20.3782	1.26171	17.8995	22.8568
North Mackenzie Plain LS	64	20.4173	1.25623	17.9494	22.8852
North Mackenzie Plain LS	65	20.4556	1.25081	17.9983	22.9128
North Mackenzie Plain LS	66	20.4929	1.24545	18.0462	22.9396
North Mackenzie Plain LS	67	20.5294	1.24016	18.0931	22.9657
North Mackenzie Plain LS	68	20.5651	1.23491	18.139	22.9911
North Mackenzie Plain LS	69	20.5999	1.22972	18.1841	23.0157
North Mackenzie Plain LS	70	20.634	1.22459	18.2283	23.0397
North Mackenzie Plain LS	71	20.6673	1.2195	18.2716	23.063
North Mackenzie Plain LS	72	20.6999	1.21445	18.3141	23.0857
North Mackenzie Plain LS	73	20.7318	1.20945	18.3558	23.1078
North Mackenzie Plain LS	74	20.763	1.2045	18.3968	23.1293
North Mackenzie Plain LS	75	20.7936	1.19958	18.437	23.1502
North Mackenzie Plain LS	76	20.8235	1.1947	18.4764	23.1705
North Mackenzie Plain LS	77	20.8527	1.18987	18.5152	23.1902
North Mackenzie Plain LS	78	20.8814	1.18507	18.5533	23.2095
North Mackenzie Plain LS	79	20.9095	1.1803	18.5908	23.2282
North Mackenzie Plain LS	80	20.937	1.17557	18.6276	23.2464
North Mackenzie Plain LS	81	20.964	1.17088	18.6638	23.2642
North Mackenzie Plain LS	82	20.9904	1.16622	18.6994	23.2815
North Mackenzie Plain LS	83	21.0163	1.16159	18.7344	23.2983
North Mackenzie Plain LS	84	21.0417	1.15699	18.7688	23.3147
North Mackenzie Plain LS	85	21.0667	1.15243	18.8027	23.3306
North Mackenzie Plain LS	86	21.0911	1.14789	18.8361	23.3462
North Mackenzie Plain LS	87	21.1151	1.14339	18.8689	23.3613
North Mackenzie Plain LS	88	21.1387	1.13891	18.9013	23.3761
North Mackenzie Plain LS	89	21.1618	1.13447	18.9332	23.3905
North Mackenzie Plain LS	90	21.1846	1.13005	18.9645	23.4046
North Mackenzie Plain LS	91	21.2069	1.12566	18.9955	23.4182
North Mackenzie Plain LS	92	21.2288	1.12131	19.026	23.4316
North Mackenzie Plain LS	93	21.2503	1.11698	19.056	23.4446
North Mackenzie Plain LS	94	21.2715	1.11268	19.0856	23.4574
North Mackenzie Plain LS	95	21.2923	1.1084	19.1148	23.4698
North Mackenzie Plain LS	96	21.3127	1.10416	19.1436	23.4819
North Mackenzie Plain LS	97	21.3329	1.09995	19.172	23.4937
North Mackenzie Plain LS	98	21.3527	1.09576	19.2	23.5053
North Mackenzie Plain LS	99	21.3721	1.0916	19.2277	23.5166
North Mackenzie Plain LS	100	21.3913	1.08747	19.2549	23.5277
North Mackenzie Plain LS	101	21.4102	1.08337	19.2819	23.5385
North Mackenzie Plain LS	102	21.4287	1.0793	19.3084	23.549
North Mackenzie Plain LS	103	21.447	1.07525	19.3347	23.5594
North Mackenzie Plain LS	104	21.4651	1.07124	19.3606	23.5695
North Mackenzie Plain LS	105	21.4828	1.06725	19.3862	23.5794
North Mackenzie Plain LS	106	21.5003	1.06329	19.4114	23.5891
North Mackenzie Plain LS	107	21.5175	1.05936	19.4364	23.5987
North Mackenzie Plain LS	108	21.5345	1.05546	19.4611	23.608
North Mackenzie Plain LS	109	21.5513	1.05159	19.4854	23.6172
North Mackenzie Plain LS	110	21.5678	1.04775	19.5095	23.6261
North Mackenzie Plain LS	111	21.5841	1.04393	19.5333	23.635
North Mackenzie Plain LS	112	21.6002	1.04015	19.5568	23.6436
North Mackenzie Plain LS	113	21.6161	1.0364	19.5801	23.6521
North Mackenzie Plain LS	114	21.6318	1.03267	19.603	23.6605
North Mackenzie Plain LS	115	21.6472	1.02898	19.6258	23.6687
North Mackenzie Plain LS	116	21.6625	1.02532	19.6482	23.6767
North Mackenzie Plain LS	117	21.6776	1.02168	19.6705	23.6847
North Mackenzie Plain LS	118	21.6925	1.01808	19.6924	23.6925
North Mackenzie Plain LS	119	21.7072	1.01451	19.7142	23.7002
North Mackenzie Plain LS	120	21.7217	1.01096	19.7357	23.7078
North Mackenzie Plain LS	121	21.7361	1.00745	19.757	23.7153
North Mackenzie Plain LS	122	21.7503	1.00397	19.778	23.7227
North Mackenzie Plain LS	123	21.7644	1.00052	19.7988	23.7299
North Mackenzie Plain LS	124	21.7783	0.997102	19.8194	23.7371
North Mackenzie Plain LS	125	21.792	0.993714	19.8398	23.7442
North Mackenzie Plain LS	126	21.8056	0.990358	19.86	23.7512
North Mackenzie Plain LS	127	21.819	0.987032	19.88	23.7581
North Mackenzie Plain LS	128	21.8324	0.983738	19.8998	23.7649
North Mackenzie Plain LS	129	21.8455	0.980475	19.9194	23.7717
North Mackenzie Plain LS	130	21.8586	0.977243	19.9387	23.7784
North Mackenzie Plain LS	131	21.8715	0.974043	19.9579	23.785
North Mackenzie Plain LS	132	21.8842	0.970875	19.9769	23.7915
North Mackenzie Plain LS	133	21.8969	0.967738	19.9957	23.798
North Mackenzie Plain LS	134	21.9094	0.964633	20.0144	23.8044
North Mackenzie Plain LS	135	21.9218	0.961559	20.0328	23.8108
North Mackenzie Plain LS	136	21.9341	0.958517	20.0511	23.8171
North Mackenzie Plain LS	137	21.9463	0.955507	20.0692	23.8234
North Mackenzie Plain LS	138	21.9583	0.952529	20.0871	23.8296
North Mackenzie Plain LS	139	21.9703	0.949582	20.1048	23.8358
North Mackenzie Plain LS	140	21.9821	0.946667	20.1224	23.8419
North Mackenzie Plain LS	141	21.9939	0.943784	20.1398	23.848
North Mackenzie Plain LS	142	22.0055	0.940932	20.1571	23.854
North Mackenzie Plain LS	143	22.0171	0.938112	20.1741	23.86
North Mackenzie Plain LS	144	22.0285	0.935324	20.1911	23.866
North Mackenzie Plain LS	145	22.0399	0.932567	20.2078	23.8719
North Mackenzie Plain LS	146	22.0511	0.929842	20.2244	23.8778
North Mackenzie Plain LS	147	22.0623	0.927148	20.2409	23.8837
North Mackenzie Plain LS	148	22.0734	0.924486	20.2572	23.8896
North Mackenzie Plain LS	149	22.0844	0.921855	20.2734	23.8954
North Mackenzie Plain LS	150	22.0953	0.919256	20.2894	23.9012
North Mackenzie Plain LS	151	22.1061	0.916688	20.3052	23.9069
North Mackenzie Plain LS	152	22.1168	0.914151	20.3209	23.9127
North Mackenzie Plain LS	153	22.1275	0.911645	20.3365	23.9184
North Mackenzie Plain LS	154	22.138	0.90917	20.352	23.9241
North Mackenzie Plain LS	155	22.1485	0.906726	20.3672	23.9298
North Mackenzie Plain LS	156	22.1589	0.904313	20.3824	23.9355
North Mackenzie Plain LS	157	22.1693	0.90193	20.3974	23.9411
North Mackenzie Plain LS	158	22.1795	0.899578	20.4123	23.9468
North Mackenzie Plain LS	159	22.1897	0.897257	20.427	23.9524
North Mackenzie Plain LS	160	22.1998	0.894965	20.4416	23.958
North Mackenzie Plain LS	161	22.2099	0.892704	20.4561	23.9636
North Mackenzie Plain LS	162	22.2198	0.890474	20.4705	23.9692
North Mackenzie Plain LS	163	22.2297	0.888273	20.4847	23.9747
North Mackenzie Plain LS	164	22.2395	0.886101	20.4988	23.9803
North Mackenzie Plain LS	165	22.2493	0.88396	20.5127	23.9858
North Mackenzie Plain LS	166	22.259	0.881848	20.5266	23.9914
North Mackenzie Plain LS	167	22.2686	0.879765	20.5403	23.9969
North Mackenzie Plain LS	168	22.2782	0.877711	20.5539	24.0024
North Mackenzie Plain LS	169	22.2876	0.875687	20.5673	24.0079
North Mackenzie Plain LS	170	22.2971	0.873691	20.5807	24.0135
North Mackenzie Plain LS	171	22.3064	0.871724	20.5939	24.0189
North Mackenzie Plain LS	172	22.3157	0.869786	20.607	24.0244
North Mackenzie Plain LS	173	22.325	0.867876	20.62	24.0299
North Mackenzie Plain LS	174	22.3341	0.865994	20.6329	24.0354
North Mackenzie Plain LS	175	22.3432	0.86414	20.6456	24.0409
North Mackenzie Plain LS	176	22.3523	0.862314	20.6583	24.0463
North Mackenzie Plain LS	177	22.3613	0.860515	20.6708	24.0518
North Mackenzie Plain LS	178	22.3702	0.858744	20.6832	24.0572
North Mackenzie Plain LS	179	22.3791	0.857	20.6955	24.0627
North Mackenzie Plain LS	180	22.3879	0.855283	20.7077	24.0681
North Mackenzie Plain LS	181	22.3966	0.853593	20.7197	24.0735
North Mackenzie Plain LS	182	22.4053	0.85193	20.7317	24.079
North Mackenzie Plain LS	183	22.414	0.850293	20.7435	24.0844
North Mackenzie Plain LS	184	22.4225	0.848682	20.7553	24.0898
North Mackenzie Plain LS	185	22.4311	0.847098	20.7669	24.0952
North Mackenzie Plain LS	186	22.4395	0.845539	20.7784	24.1006
North Mackenzie Plain LS	187	22.4479	0.844006	20.7899	24.106
North Mackenzie Plain LS	188	22.4563	0.842498	20.8012	24.1114
North Mackenzie Plain LS	189	22.4646	0.841016	20.8124	24.1168
North Mackenzie Plain LS	190	22.4728	0.839558	20.8235	24.1221
North Mackenzie Plain LS	191	22.481	0.838126	20.8345	24.1275
North Mackenzie Plain LS	192	22.4891	0.836718	20.8454	24.1329
North Mackenzie Plain LS	193	22.4972	0.835334	20.8562	24.1382
North Mackenzie Plain LS	194	22.5052	0.833975	20.8669	24.1436
North Mackenzie Plain LS	195	22.5132	0.83264	20.8775	24.1489
North Mackenzie Plain LS	196	22.5211	0.831328	20.8879	24.1543
North Mackenzie Plain LS	197	22.529	0.83004	20.8983	24.1596
North Mackenzie Plain LS	198	22.5368	0.828775	20.9086	24.1649
North Mackenzie Plain LS	199	22.5445	0.827534	20.9188	24.1702
North Mackenzie Plain LS	200	22.5522	0.826315	20.9289	24.1755
North Mackenzie Plain LS	201	22.5598	0.825119	20.9389	24.1808
North Mackenzie Plain LS	202	22.5674	0.823946	20.9488	24.1861
North Mackenzie Plain LS	203	22.575	0.822795	20.9586	24.1914
North Mackenzie Plain LS	204	22.5824	0.821666	20.9683	24.1966
North Mackenzie Plain LS	205	22.5899	0.820559	20.9779	24.2019
North Mackenzie Plain LS	206	22.5973	0.819474	20.9874	24.2071
North Mackenzie Plain LS	207	22.6046	0.81841	20.9968	24.2124
North Mackenzie Plain LS	208	22.6119	0.817368	21.0061	24.2176
North Mackenzie Plain LS	209	22.6191	0.816347	21.0153	24.2228
North Mackenzie Plain LS	210	22.6262	0.815346	21.0245	24.228
North Mackenzie Plain LS	211	22.6334	0.814366	21.0335	24.2332
North Mackenzie Plain LS	212	22.6404	0.813407	21.0425	24.2384
North Mackenzie Plain LS	213	22.6474	0.812468	21.0513	24.2435
North Mackenzie Plain LS	214	22.6544	0.811549	21.0601	24.2487
North Mackenzie Plain LS	215	22.6613	0.810651	21.0688	24.2538
North Mackenzie Plain LS	216	22.6681	0.809771	21.0773	24.259
North Mackenzie Plain LS	217	22.675	0.808912	21.0858	24.2641
North Mackenzie Plain LS	218	22.6817	0.808072	21.0942	24.2692
North Mackenzie Plain LS	219	22.6884	0.80725	21.1025	24.2743
North Mackenzie Plain LS	220	22.6951	0.806448	21.1108	24.2793
North Mackenzie Plain LS	221	22.7016	0.805665	21.1189	24.2844
North Mackenzie Plain LS	222	22.7082	0.804901	21.127	24.2894
North Mackenzie Plain LS	223	22.7147	0.804154	21.1349	24.2945
North Mackenzie Plain LS	224	22.7211	0.803427	21.1428	24.2995
North Mackenzie Plain LS	225	22.7275	0.802717	21.1506	24.3045
North Mackenzie Plain LS	226	22.7339	0.802025	21.1583	24.3094
North Mackenzie Plain LS	227	22.7401	0.801351	21.1659	24.3144
North Mackenzie Plain LS	228	22.7464	0.800695	21.1734	24.3194
North Mackenzie Plain LS	229	22.7526	0.800056	21.1808	24.3243
North Mackenzie Plain LS	230	22.7587	0.799434	21.1882	24.3292
North Mackenzie Plain LS	231	22.7648	0.79883	21.1955	24.3341
North Mackenzie Plain LS	232	22.7708	0.798242	21.2026	24.339
North Mackenzie Plain LS	233	22.7768	0.797671	21.2097	24.3438
North Mackenzie Plain LS	234	22.7827	0.797118	21.2168	24.3487
North Mackenzie Plain LS	235	22.7886	0.79658	21.2237	24.3535
North Mackenzie Plain LS	236	22.7944	0.796059	21.2305	24.3583
North Mackenzie Plain LS	237	22.8002	0.795554	21.2373	24.3631
North Mackenzie Plain LS	238	22.8059	0.795066	21.244	24.3678
North Mackenzie Plain LS	239	22.8116	0.794593	21.2506	24.3726
North Mackenzie Plain LS	240	22.8172	0.794137	21.2571	24.3773
North Mackenzie Plain LS	241	22.8228	0.793696	21.2635	24.382
North Mackenzie Plain LS	242	22.8283	0.793271	21.2699	24.3867
North Mackenzie Plain LS	243	22.8338	0.792861	21.2762	24.3913
North Mackenzie Plain LS	244	22.8392	0.792467	21.2824	24.396
North Mackenzie Plain LS	245	22.8445	0.792088	21.2885	24.4006
North Mackenzie Plain LS	246	22.8498	0.791724	21.2945	24.4052
North Mackenzie Plain LS	247	22.8551	0.791375	21.3004	24.4098
North Mackenzie Plain LS	248	22.8603	0.791041	21.3063	24.4143
North Mackenzie Plain LS	249	22.8655	0.790723	21.3121	24.4189
North Mackenzie Plain LS	250	22.8706	0.790419	21.3178	24.4234
North Mackenzie Plain LS	251	22.8756	0.790129	21.3234	24.4279
North Mackenzie Plain LS	252	22.8806	0.789855	21.329	24.4323
North Mackenzie Plain LS	253	22.8856	0.789594	21.3344	24.4368
North Mackenzie Plain LS	254	22.8905	0.789349	21.3398	24.4412
North Mackenzie Plain LS	255	22.8954	0.789117	21.3451	24.4456
North Mackenzie Plain LS	256	22.9002	0.7889	21.3503	24.45
North Mackenzie Plain LS	257	22.9049	0.788697	21.3555	24.4543
North Mackenzie Plain LS	258	22.9096	0.788509	21.3606	24.4586
North Mackenzie Plain LS	259	22.9142	0.788334	21.3655	24.4629
North Mackenzie Plain LS	260	22.9188	0.788174	21.3705	24.4672
North Mackenzie Plain LS	261	22.9234	0.788027	21.3753	24.4715
North Mackenzie Plain LS	262	22.9279	0.787895	21.38	24.4757
North Mackenzie Plain LS	263	22.9323	0.787776	21.3847	24.4799
North Mackenzie Plain LS	264	22.9367	0.787672	21.3893	24.4841
North Mackenzie Plain LS	265	22.9411	0.787581	21.3938	24.4883
North Mackenzie Plain LS	266	22.9453	0.787504	21.3983	24.4924
North Mackenzie Plain LS	267	22.9496	0.78744	21.4026	24.4965
North Mackenzie Plain LS	268	22.9538	0.787391	21.4069	24.5006
North Mackenzie Plain LS	269	22.9579	0.787355	21.4111	24.5047
North Mackenzie Plain LS	270	22.962	0.787333	21.4153	24.5087
North Mackenzie Plain LS	271	22.966	0.787324	21.4193	24.5127
North Mackenzie Plain LS	272	22.97	0.787329	21.4233	24.5167
North Mackenzie Plain LS	273	22.9739	0.787348	21.4272	24.5207
North Mackenzie Plain LS	274	22.9778	0.787381	21.431	24.5246
North Mackenzie Plain LS	275	22.9816	0.787427	21.4347	24.5285
North Mackenzie Plain LS	276	22.9854	0.787487	21.4384	24.5324
North Mackenzie Plain LS	277	22.9891	0.78756	21.442	24.5363
North Mackenzie Plain LS	278	22.9928	0.787647	21.4455	24.5402
North Mackenzie Plain LS	279	22.9964	0.787748	21.4489	24.544
North Mackenzie Plain LS	280	23	0.787863	21.4522	24.5478
Mackenzie Foothills LSbs	1	2.96787	0.877887	1.24325	4.6925
Mackenzie Foothills LSbs	2	4.74582	1.25864	2.27319	7.21845
Mackenzie Foothills LSbs	3	5.94835	1.46431	3.07169	8.82501
Mackenzie Foothills LSbs	4	6.83141	1.59693	3.69422	9.9686
Mackenzie Foothills LSbs	5	7.51407	1.69058	4.19289	10.8352
Mackenzie Foothills LSbs	6	8.05951	1.75884	4.60423	11.5148
Mackenzie Foothills LSbs	7	8.50566	1.80876	4.95232	12.059
Mackenzie Foothills LSbs	8	8.87759	1.84491	5.25324	12.502
Mackenzie Foothills LSbs	9	9.1929	1.87062	5.51803	12.8678
Mackenzie Foothills LSbs	10	9.46439	1.8884	5.7546	13.1742
Mackenzie Foothills LSbs	11	9.70163	1.90018	5.9687	13.4346
Mackenzie Foothills LSbs	12	9.91181	1.90741	6.16467	13.659
Mackenzie Foothills LSbs	13	10.1004	1.91122	6.34579	13.855
Mackenzie Foothills LSbs	14	10.2716	1.91244	6.51462	14.0287
Mackenzie Foothills LSbs	15	10.4287	1.91171	6.67313	14.1843
Mackenzie Foothills LSbs	16	10.5742	1.90952	6.82292	14.3255
Mackenzie Foothills LSbs	17	10.71	1.90621	6.96522	14.4548
Mackenzie Foothills LSbs	18	10.8377	1.90205	7.10105	14.5743
Mackenzie Foothills LSbs	19	10.9584	1.89725	7.23124	14.6856
Mackenzie Foothills LSbs	20	11.0733	1.89196	7.35645	14.7901
Mackenzie Foothills LSbs	21	11.1829	1.88629	7.47725	14.8886
Mackenzie Foothills LSbs	22	11.288	1.88033	7.5941	14.982
Mackenzie Foothills LSbs	23	11.3892	1.87413	7.70739	15.0709
Mackenzie Foothills LSbs	24	11.4867	1.86775	7.81745	15.1559
Mackenzie Foothills LSbs	25	11.581	1.86123	7.92455	15.2374
Mackenzie Foothills LSbs	26	11.6723	1.85459	8.02895	15.3157
Mackenzie Foothills LSbs	27	11.761	1.84785	8.13085	15.3911
Mackenzie Foothills LSbs	28	11.8472	1.84103	8.23044	15.4639
Mackenzie Foothills LSbs	29	11.9311	1.83416	8.32786	15.5343
Mackenzie Foothills LSbs	30	12.0129	1.82723	8.42327	15.6025
Mackenzie Foothills LSbs	31	12.0927	1.82026	8.51679	15.6686
Mackenzie Foothills LSbs	32	12.1707	1.81325	8.60852	15.7329
Mackenzie Foothills LSbs	33	12.2469	1.80623	8.69858	15.7953
Mackenzie Foothills LSbs	34	12.3216	1.79918	8.78704	15.8561
Mackenzie Foothills LSbs	35	12.3947	1.79213	8.87399	15.9153
Mackenzie Foothills LSbs	36	12.4663	1.78507	8.95951	15.9731
Mackenzie Foothills LSbs	37	12.5366	1.77801	9.04365	16.0295
Mackenzie Foothills LSbs	38	12.6056	1.77096	9.12649	16.0846
Mackenzie Foothills LSbs	39	12.6733	1.76391	9.20808	16.1385
Mackenzie Foothills LSbs	40	12.7399	1.75688	9.28846	16.1913
Mackenzie Foothills LSbs	41	12.8054	1.74987	9.3677	16.243
Mackenzie Foothills LSbs	42	12.8698	1.74288	9.44583	16.2937
Mackenzie Foothills LSbs	43	12.9331	1.73592	9.5229	16.3434
Mackenzie Foothills LSbs	44	12.9956	1.72898	9.59893	16.3922
Mackenzie Foothills LSbs	45	13.057	1.72208	9.67398	16.4401
Mackenzie Foothills LSbs	46	13.1177	1.71522	9.74808	16.4872
Mackenzie Foothills LSbs	47	13.1774	1.70839	9.82124	16.5336
Mackenzie Foothills LSbs	48	13.2363	1.7016	9.89351	16.5792
Mackenzie Foothills LSbs	49	13.2945	1.69486	9.96491	16.6241
Mackenzie Foothills LSbs	50	13.3519	1.68816	10.0355	16.6683
Mackenzie Foothills LSbs	51	13.4086	1.68151	10.1052	16.7119
Mackenzie Foothills LSbs	52	13.4645	1.67491	10.1742	16.7549
Mackenzie Foothills LSbs	53	13.5198	1.66835	10.2423	16.7974
Mackenzie Foothills LSbs	54	13.5745	1.66185	10.3098	16.8392
Mackenzie Foothills LSbs	55	13.6285	1.6554	10.3764	16.8806
Mackenzie Foothills LSbs	56	13.6819	1.649	10.4424	16.9214
Mackenzie Foothills LSbs	57	13.7347	1.64266	10.5077	16.9618
Mackenzie Foothills LSbs	58	13.787	1.63637	10.5723	17.0017
Mackenzie Foothills LSbs	59	13.8387	1.63014	10.6362	17.0411
Mackenzie Foothills LSbs	60	13.8898	1.62397	10.6995	17.0801
Mackenzie Foothills LSbs	61	13.9404	1.61785	10.7622	17.1187
Mackenzie Foothills LSbs	62	13.9906	1.61179	10.8242	17.157
Mackenzie Foothills LSbs	63	14.0402	1.60579	10.8856	17.1948
Mackenzie Foothills LSbs	64	14.0893	1.59984	10.9464	17.2322
Mackenzie Foothills LSbs	65	14.138	1.59395	11.0066	17.2693
Mackenzie Foothills LSbs	66	14.1862	1.58813	11.0663	17.3061
Mackenzie Foothills LSbs	67	14.234	1.58235	11.1254	17.3425
Mackenzie Foothills LSbs	68	14.2813	1.57664	11.1839	17.3786
Mackenzie Foothills LSbs	69	14.3282	1.57099	11.2419	17.4144
Mackenzie Foothills LSbs	70	14.3746	1.56539	11.2994	17.4499
Mackenzie Foothills LSbs	71	14.4207	1.55985	11.3563	17.4851
Mackenzie Foothills LSbs	72	14.4664	1.55437	11.4128	17.5199
Mackenzie Foothills LSbs	73	14.5116	1.54894	11.4687	17.5545
Mackenzie Foothills LSbs	74	14.5565	1.54358	11.5241	17.5889
Mackenzie Foothills LSbs	75	14.601	1.53826	11.579	17.6229
Mackenzie Foothills LSbs	76	14.6451	1.53301	11.6335	17.6567
Mackenzie Foothills LSbs	77	14.6889	1.52781	11.6874	17.6903
Mackenzie Foothills LSbs	78	14.7323	1.52267	11.7409	17.7236
Mackenzie Foothills LSbs	79	14.7753	1.51758	11.794	17.7566
Mackenzie Foothills LSbs	80	14.818	1.51255	11.8466	17.7894
Mackenzie Foothills LSbs	81	14.8603	1.50758	11.8987	17.822
Mackenzie Foothills LSbs	82	14.9024	1.50265	11.9504	17.8543
Mackenzie Foothills LSbs	83	14.944	1.49779	12.0016	17.8865
Mackenzie Foothills LSbs	84	14.9854	1.49297	12.0524	17.9184
Mackenzie Foothills LSbs	85	15.0264	1.48821	12.1028	17.95
Mackenzie Foothills LSbs	86	15.0671	1.4835	12.1528	17.9815
Mackenzie Foothills LSbs	87	15.1075	1.47885	12.2023	18.0128
Mackenzie Foothills LSbs	88	15.1476	1.47425	12.2514	18.0438
Mackenzie Foothills LSbs	89	15.1874	1.4697	12.3002	18.0747
Mackenzie Foothills LSbs	90	15.2269	1.4652	12.3485	18.1053
Mackenzie Foothills LSbs	91	15.2661	1.46075	12.3964	18.1358
Mackenzie Foothills LSbs	92	15.305	1.45636	12.4439	18.166
Mackenzie Foothills LSbs	93	15.3436	1.45201	12.4911	18.1961
Mackenzie Foothills LSbs	94	15.3819	1.44772	12.5378	18.226
Mackenzie Foothills LSbs	95	15.4199	1.44348	12.5842	18.2557
Mackenzie Foothills LSbs	96	15.4577	1.43928	12.6302	18.2852
Mackenzie Foothills LSbs	97	15.4952	1.43514	12.6758	18.3145
Mackenzie Foothills LSbs	98	15.5324	1.43104	12.7211	18.3437
Mackenzie Foothills LSbs	99	15.5693	1.427	12.7659	18.3727
Mackenzie Foothills LSbs	100	15.606	1.423	12.8105	18.4015
Mackenzie Foothills LSbs	101	15.6424	1.41905	12.8546	18.4301
Mackenzie Foothills LSbs	102	15.6785	1.41515	12.8984	18.4586
Mackenzie Foothills LSbs	103	15.7144	1.41129	12.9419	18.4869
Mackenzie Foothills LSbs	104	15.7501	1.40749	12.985	18.5151
Mackenzie Foothills LSbs	105	15.7854	1.40373	13.0278	18.5431
Mackenzie Foothills LSbs	106	15.8206	1.40002	13.0702	18.5709
Mackenzie Foothills LSbs	107	15.8554	1.39635	13.1123	18.5986
Mackenzie Foothills LSbs	108	15.8901	1.39273	13.154	18.6261
Mackenzie Foothills LSbs	109	15.9245	1.38916	13.1955	18.6535
Mackenzie Foothills LSbs	110	15.9586	1.38563	13.2365	18.6807
Mackenzie Foothills LSbs	111	15.9926	1.38215	13.2773	18.7078
Mackenzie Foothills LSbs	112	16.0262	1.37871	13.3177	18.7347
Mackenzie Foothills LSbs	113	16.0597	1.37532	13.3579	18.7615
Mackenzie Foothills LSbs	114	16.0929	1.37197	13.3976	18.7882
Mackenzie Foothills LSbs	115	16.1259	1.36867	13.4371	18.8147
Mackenzie Foothills LSbs	116	16.1587	1.36541	13.4763	18.8411
Mackenzie Foothills LSbs	117	16.1912	1.3622	13.5151	18.8673
Mackenzie Foothills LSbs	118	16.2235	1.35903	13.5537	18.8934
Mackenzie Foothills LSbs	119	16.2556	1.3559	13.5919	18.9193
Mackenzie Foothills LSbs	120	16.2875	1.35282	13.6299	18.9452
Mackenzie Foothills LSbs	121	16.3192	1.34978	13.6675	18.9709
Mackenzie Foothills LSbs	122	16.3506	1.34678	13.7049	18.9964
Mackenzie Foothills LSbs	123	16.3819	1.34383	13.7419	19.0218
Mackenzie Foothills LSbs	124	16.4129	1.34091	13.7787	19.0472
Mackenzie Foothills LSbs	125	16.4437	1.33804	13.8151	19.0723
Mackenzie Foothills LSbs	126	16.4743	1.33522	13.8513	19.0974
Mackenzie Foothills LSbs	127	16.5047	1.33243	13.8872	19.1223
Mackenzie Foothills LSbs	128	16.535	1.32968	13.9228	19.1471
Mackenzie Foothills LSbs	129	16.565	1.32698	13.9581	19.1718
Mackenzie Foothills LSbs	130	16.5948	1.32432	13.9931	19.1964
Mackenzie Foothills LSbs	131	16.6244	1.32169	14.0279	19.2209
Mackenzie Foothills LSbs	132	16.6538	1.31911	14.0623	19.2452
Mackenzie Foothills LSbs	133	16.683	1.31657	14.0966	19.2694
Mackenzie Foothills LSbs	134	16.712	1.31407	14.1305	19.2935
Mackenzie Foothills LSbs	135	16.7408	1.3116	14.1642	19.3175
Mackenzie Foothills LSbs	136	16.7695	1.30918	14.1976	19.3414
Mackenzie Foothills LSbs	137	16.7979	1.3068	14.2307	19.3651
Mackenzie Foothills LSbs	138	16.8262	1.30445	14.2635	19.3888
Mackenzie Foothills LSbs	139	16.8542	1.30215	14.2961	19.4123
Mackenzie Foothills LSbs	140	16.8821	1.29988	14.3285	19.4358
Mackenzie Foothills LSbs	141	16.9098	1.29765	14.3606	19.4591
Mackenzie Foothills LSbs	142	16.9374	1.29546	14.3924	19.4823
Mackenzie Foothills LSbs	143	16.9647	1.29331	14.424	19.5054
Mackenzie Foothills LSbs	144	16.9919	1.29119	14.4553	19.5284
Mackenzie Foothills LSbs	145	17.0188	1.28911	14.4863	19.5513
Mackenzie Foothills LSbs	146	17.0456	1.28707	14.5172	19.5741
Mackenzie Foothills LSbs	147	17.0723	1.28507	14.5477	19.5968
Mackenzie Foothills LSbs	148	17.0987	1.2831	14.578	19.6194
Mackenzie Foothills LSbs	149	17.125	1.28117	14.6081	19.6419
Mackenzie Foothills LSbs	150	17.1511	1.27927	14.638	19.6643
Mackenzie Foothills LSbs	151	17.177	1.27741	14.6675	19.6865
Mackenzie Foothills LSbs	152	17.2028	1.27559	14.6969	19.7087
Mackenzie Foothills LSbs	153	17.2284	1.2738	14.726	19.7308
Mackenzie Foothills LSbs	154	17.2538	1.27205	14.7549	19.7528
Mackenzie Foothills LSbs	155	17.2791	1.27033	14.7835	19.7747
Mackenzie Foothills LSbs	156	17.3042	1.26864	14.8119	19.7965
Mackenzie Foothills LSbs	157	17.3291	1.26699	14.8401	19.8181
Mackenzie Foothills LSbs	158	17.3539	1.26538	14.868	19.8397
Mackenzie Foothills LSbs	159	17.3785	1.26379	14.8957	19.8612
Mackenzie Foothills LSbs	160	17.4029	1.26225	14.9232	19.8826
Mackenzie Foothills LSbs	161	17.4272	1.26073	14.9505	19.9039
Mackenzie Foothills LSbs	162	17.4513	1.25925	14.9775	19.9251
Mackenzie Foothills LSbs	163	17.4753	1.2578	15.0043	19.9462
Mackenzie Foothills LSbs	164	17.4991	1.25638	15.0309	19.9672
Mackenzie Foothills LSbs	165	17.5227	1.255	15.0572	19.9882
Mackenzie Foothills LSbs	166	17.5462	1.25365	15.0834	20.009
Mackenzie Foothills LSbs	167	17.5695	1.25233	15.1093	20.0297
Mackenzie Foothills LSbs	168	17.5927	1.25104	15.135	20.0504
Mackenzie Foothills LSbs	169	17.6157	1.24978	15.1605	20.0709
Mackenzie Foothills LSbs	170	17.6385	1.24855	15.1857	20.0914
Mackenzie Foothills LSbs	171	17.6613	1.24736	15.2108	20.1117
Mackenzie Foothills LSbs	172	17.6838	1.24619	15.2356	20.132
Mackenzie Foothills LSbs	173	17.7062	1.24506	15.2603	20.1522
Mackenzie Foothills LSbs	174	17.7285	1.24396	15.2847	20.1722
Mackenzie Foothills LSbs	175	17.7506	1.24288	15.3089	20.1922
Mackenzie Foothills LSbs	176	17.7725	1.24184	15.3329	20.2121
Mackenzie Foothills LSbs	177	17.7943	1.24082	15.3567	20.2319
Mackenzie Foothills LSbs	178	17.816	1.23984	15.3803	20.2517
Mackenzie Foothills LSbs	179	17.8375	1.23888	15.4037	20.2713
Mackenzie Foothills LSbs	180	17.8588	1.23795	15.4268	20.2908
Mackenzie Foothills LSbs	181	17.88	1.23706	15.4498	20.3103
Mackenzie Foothills LSbs	182	17.9011	1.23619	15.4726	20.3296
Mackenzie Foothills LSbs	183	17.922	1.23534	15.4952	20.3489
Mackenzie Foothills LSbs	184	17.9428	1.23453	15.5176	20.3681
Mackenzie Foothills LSbs	185	17.9634	1.23374	15.5397	20.3871
Mackenzie Foothills LSbs	186	17.9839	1.23298	15.5617	20.4061
Mackenzie Foothills LSbs	187	18.0043	1.23225	15.5835	20.4251
Mackenzie Foothills LSbs	188	18.0245	1.23155	15.6051	20.4439
Mackenzie Foothills LSbs	189	18.0445	1.23087	15.6265	20.4626
Mackenzie Foothills LSbs	190	18.0644	1.23022	15.6476	20.4812
Mackenzie Foothills LSbs	191	18.0842	1.2296	15.6686	20.4998
Mackenzie Foothills LSbs	192	18.1038	1.229	15.6895	20.5182
Mackenzie Foothills LSbs	193	18.1233	1.22843	15.7101	20.5366
Mackenzie Foothills LSbs	194	18.1427	1.22789	15.7305	20.5549
Mackenzie Foothills LSbs	195	18.1619	1.22737	15.7507	20.5731
Mackenzie Foothills LSbs	196	18.181	1.22687	15.7708	20.5912
Mackenzie Foothills LSbs	197	18.1999	1.22641	15.7906	20.6092
Mackenzie Foothills LSbs	198	18.2187	1.22596	15.8103	20.6271
Mackenzie Foothills LSbs	199	18.2374	1.22555	15.8298	20.645
Mackenzie Foothills LSbs	200	18.2559	1.22516	15.849	20.6627
Mackenzie Foothills LSbs	201	18.2743	1.22479	15.8681	20.6804
Mackenzie Foothills LSbs	202	18.2925	1.22445	15.8871	20.698
Mackenzie Foothills LSbs	203	18.3106	1.22413	15.9058	20.7155
Mackenzie Foothills LSbs	204	18.3286	1.22384	15.9243	20.7328
Mackenzie Foothills LSbs	205	18.3464	1.22357	15.9427	20.7502
Mackenzie Foothills LSbs	206	18.3641	1.22333	15.9609	20.7674
Mackenzie Foothills LSbs	207	18.3817	1.22311	15.9789	20.7845
Mackenzie Foothills LSbs	208	18.3991	1.22291	15.9967	20.8016
Mackenzie Foothills LSbs	209	18.4164	1.22274	16.0143	20.8185
Mackenzie Foothills LSbs	210	18.4336	1.22259	16.0318	20.8354
Mackenzie Foothills LSbs	211	18.4506	1.22247	16.0491	20.8522
Mackenzie Foothills LSbs	212	18.4675	1.22237	16.0661	20.8689
Mackenzie Foothills LSbs	213	18.4843	1.22229	16.0831	20.8855
Mackenzie Foothills LSbs	214	18.5009	1.22224	16.0998	20.902
Mackenzie Foothills LSbs	215	18.5174	1.22221	16.1163	20.9184
Mackenzie Foothills LSbs	216	18.5337	1.2222	16.1327	20.9348
Mackenzie Foothills LSbs	217	18.55	1.22222	16.1489	20.951
Mackenzie Foothills LSbs	218	18.5661	1.22226	16.1649	20.9672
Mackenzie Foothills LSbs	219	18.582	1.22232	16.1807	20.9833
Mackenzie Foothills LSbs	220	18.5979	1.22241	16.1964	20.9993
Mackenzie Foothills LSbs	221	18.6135	1.22252	16.2119	21.0152
Mackenzie Foothills LSbs	222	18.6291	1.22265	16.2272	21.031
Mackenzie Foothills LSbs	223	18.6445	1.22281	16.2423	21.0468
Mackenzie Foothills LSbs	224	18.6598	1.22299	16.2573	21.0624
Mackenzie Foothills LSbs	225	18.675	1.22319	16.272	21.078
Mackenzie Foothills LSbs	226	18.6901	1.22342	16.2866	21.0935
Mackenzie Foothills LSbs	227	18.705	1.22367	16.301	21.1089
Mackenzie Foothills LSbs	228	18.7197	1.22394	16.3153	21.1242
Mackenzie Foothills LSbs	229	18.7344	1.22423	16.3294	21.1394
Mackenzie Foothills LSbs	230	18.7489	1.22455	16.3433	21.1546
Mackenzie Foothills LSbs	231	18.7633	1.22489	16.357	21.1696
Mackenzie Foothills LSbs	232	18.7775	1.22526	16.3705	21.1846
Mackenzie Foothills LSbs	233	18.7917	1.22564	16.3839	21.1995
Mackenzie Foothills LSbs	234	18.8057	1.22605	16.3971	21.2143
Mackenzie Foothills LSbs	235	18.8195	1.22649	16.4101	21.229
Mackenzie Foothills LSbs	236	18.8333	1.22694	16.4229	21.2436
Mackenzie Foothills LSbs	237	18.8469	1.22742	16.4356	21.2582
Mackenzie Foothills LSbs	238	18.8603	1.22793	16.4481	21.2726
Mackenzie Foothills LSbs	239	18.8737	1.22845	16.4604	21.287
Mackenzie Foothills LSbs	240	18.8869	1.229	16.4725	21.3013
Mackenzie Foothills LSbs	241	18.9	1.22958	16.4845	21.3155
Mackenzie Foothills LSbs	242	18.9129	1.23017	16.4962	21.3296
Mackenzie Foothills LSbs	243	18.9258	1.2308	16.5078	21.3437
Mackenzie Foothills LSbs	244	18.9385	1.23144	16.5193	21.3577
Mackenzie Foothills LSbs	245	18.951	1.23211	16.5305	21.3715
Mackenzie Foothills LSbs	246	18.9635	1.2328	16.5416	21.3853
Mackenzie Foothills LSbs	247	18.9758	1.23352	16.5525	21.3991
Mackenzie Foothills LSbs	248	18.988	1.23426	16.5632	21.4127
Mackenzie Foothills LSbs	249	19	1.23503	16.5738	21.4262
Keller Plain LS	1	5.01172	1.32661	2.40557	7.61787
Keller Plain LS	2	6.98392	1.60301	3.83477	10.1331
Keller Plain LS	3	8.11726	1.68006	4.81675	11.4178
Keller Plain LS	4	8.91074	1.69422	5.58242	12.2391
Keller Plain LS	5	9.53278	1.686	6.2206	12.845
Keller Plain LS	6	10.0532	1.66977	6.77289	13.3335
Keller Plain LS	7	10.5052	1.65084	7.2621	13.7483
Keller Plain LS	8	10.9067	1.6312	7.70219	14.1112
Keller Plain LS	9	11.2685	1.61161	8.10243	14.4345
Keller Plain LS	10	11.5977	1.59238	8.46939	14.7259
Keller Plain LS	11	11.8994	1.57363	8.80796	14.9908
Keller Plain LS	12	12.1776	1.55542	9.12192	15.2332
Keller Plain LS	13	12.4353	1.5378	9.41425	15.4563
Keller Plain LS	14	12.675	1.52079	9.68742	15.6627
Keller Plain LS	15	12.8989	1.50439	9.94347	15.8543
Keller Plain LS	16	13.1085	1.4886	10.1841	16.0329
Keller Plain LS	17	13.3054	1.47341	10.4108	16.1999
Keller Plain LS	18	13.4907	1.4588	10.6249	16.3566
Keller Plain LS	19	13.6657	1.44475	10.8274	16.5039
Keller Plain LS	20	13.831	1.43124	11.0193	16.6427
Keller Plain LS	21	13.9877	1.41822	11.2016	16.7738
Keller Plain LS	22	14.1363	1.40568	11.3748	16.8978
Keller Plain LS	23	14.2775	1.39359	11.5398	17.0152
Keller Plain LS	24	14.4118	1.38191	11.6971	17.1266
Keller Plain LS	25	14.5398	1.37063	11.8472	17.2324
Keller Plain LS	26	14.6619	1.3597	11.9907	17.333
Keller Plain LS	27	14.7784	1.34912	12.128	17.4288
Keller Plain LS	28	14.8897	1.33886	12.2595	17.52
Keller Plain LS	29	14.9963	1.3289	12.3856	17.6069
Keller Plain LS	30	15.0982	1.31922	12.5066	17.6899
Keller Plain LS	31	15.1959	1.3098	12.6228	17.7691
Keller Plain LS	32	15.2896	1.30062	12.7345	17.8447
Keller Plain LS	33	15.3795	1.29168	12.842	17.9171
Keller Plain LS	34	15.4659	1.28296	12.9455	17.9863
Keller Plain LS	35	15.5489	1.27445	13.0452	18.0525
Keller Plain LS	36	15.6287	1.26614	13.1413	18.116
Keller Plain LS	37	15.7054	1.25801	13.2341	18.1768
Keller Plain LS	38	15.7794	1.25007	13.3236	18.2352
Keller Plain LS	39	15.8506	1.24229	13.4101	18.2911
Keller Plain LS	40	15.9193	1.23468	13.4937	18.3448
Keller Plain LS	41	15.9855	1.22723	13.5746	18.3964
Keller Plain LS	42	16.0494	1.21993	13.6529	18.446
Keller Plain LS	43	16.1112	1.21277	13.7286	18.4937
Keller Plain LS	44	16.1708	1.20575	13.8021	18.5395
Keller Plain LS	45	16.2284	1.19887	13.8732	18.5836
Keller Plain LS	46	16.2842	1.19212	13.9423	18.6261
Keller Plain LS	47	16.3381	1.18549	14.0092	18.6671
Keller Plain LS	48	16.3904	1.17899	14.0742	18.7065
Keller Plain LS	49	16.441	1.1726	14.1374	18.7446
Keller Plain LS	50	16.49	1.16633	14.1987	18.7813
Keller Plain LS	51	16.5375	1.16016	14.2583	18.8167
Keller Plain LS	52	16.5836	1.15411	14.3163	18.8509
Keller Plain LS	53	16.6283	1.14815	14.3727	18.8839
Keller Plain LS	54	16.6717	1.1423	14.4277	18.9158
Keller Plain LS	55	16.7139	1.13654	14.4811	18.9466
Keller Plain LS	56	16.7548	1.13087	14.5332	18.9765
Keller Plain LS	57	16.7946	1.1253	14.584	19.0053
Keller Plain LS	58	16.8333	1.11981	14.6335	19.0332
Keller Plain LS	59	16.871	1.11441	14.6817	19.0603
Keller Plain LS	60	16.9076	1.10909	14.7288	19.0865
Keller Plain LS	61	16.9433	1.10385	14.7747	19.1118
Keller Plain LS	62	16.978	1.09869	14.8196	19.1364
Keller Plain LS	63	17.0118	1.09361	14.8634	19.1602
Keller Plain LS	64	17.0448	1.08859	14.9062	19.1833
Keller Plain LS	65	17.0769	1.08365	14.948	19.2057
Keller Plain LS	66	17.1082	1.07877	14.9889	19.2275
Keller Plain LS	67	17.1387	1.07396	15.0289	19.2486
Keller Plain LS	68	17.1685	1.06922	15.068	19.269
Keller Plain LS	69	17.1976	1.06453	15.1063	19.2889
Keller Plain LS	70	17.226	1.05991	15.1438	19.3082
Keller Plain LS	71	17.2537	1.05535	15.1805	19.327
Keller Plain LS	72	17.2808	1.05084	15.2164	19.3452
Keller Plain LS	73	17.3073	1.04639	15.2516	19.3629
Keller Plain LS	74	17.3332	1.04199	15.2862	19.3802
Keller Plain LS	75	17.3584	1.03764	15.32	19.3969
Keller Plain LS	76	17.3832	1.03334	15.3532	19.4132
Keller Plain LS	77	17.4074	1.02909	15.3857	19.429
Keller Plain LS	78	17.431	1.02489	15.4176	19.4444
Keller Plain LS	79	17.4542	1.02073	15.4489	19.4594
Keller Plain LS	80	17.4768	1.01662	15.4797	19.474
Keller Plain LS	81	17.499	1.01255	15.5099	19.4882
Keller Plain LS	82	17.5208	1.00853	15.5395	19.5021
Keller Plain LS	83	17.5421	1.00455	15.5686	19.5155
Keller Plain LS	84	17.5629	1.0006	15.5972	19.5286
Keller Plain LS	85	17.5834	0.996698	15.6253	19.5414
Keller Plain LS	86	17.6034	0.992833	15.653	19.5539
Keller Plain LS	87	17.6231	0.989004	15.6802	19.566
Keller Plain LS	88	17.6423	0.985212	15.7069	19.5778
Keller Plain LS	89	17.6612	0.981456	15.7332	19.5893
Keller Plain LS	90	17.6798	0.977735	15.759	19.6006
Keller Plain LS	91	17.698	0.974048	15.7844	19.6115
Keller Plain LS	92	17.7158	0.970395	15.8095	19.6222
Keller Plain LS	93	17.7334	0.966775	15.8341	19.6326
Keller Plain LS	94	17.7506	0.963187	15.8584	19.6428
Keller Plain LS	95	17.7675	0.95963	15.8823	19.6527
Keller Plain LS	96	17.7841	0.956105	15.9058	19.6624
Keller Plain LS	97	17.8004	0.95261	15.929	19.6718
Keller Plain LS	98	17.8164	0.949146	15.9518	19.6811
Keller Plain LS	99	17.8322	0.945711	15.9743	19.6901
Keller Plain LS	100	17.8477	0.942306	15.9965	19.6989
Keller Plain LS	101	17.8629	0.938929	16.0184	19.7075
Keller Plain LS	102	17.8779	0.935581	16.0399	19.7159
Keller Plain LS	103	17.8926	0.932262	16.0612	19.7241
Keller Plain LS	104	17.9071	0.92897	16.0821	19.7321
Keller Plain LS	105	17.9214	0.925705	16.1028	19.7399
Keller Plain LS	106	17.9354	0.922468	16.1232	19.7476
Keller Plain LS	107	17.9492	0.919258	16.1433	19.7551
Keller Plain LS	108	17.9628	0.916075	16.1632	19.7624
Keller Plain LS	109	17.9762	0.912918	16.1827	19.7696
Keller Plain LS	110	17.9894	0.909788	16.2021	19.7767
Keller Plain LS	111	18.0024	0.906684	16.2212	19.7836
Keller Plain LS	112	18.0151	0.903606	16.24	19.7903
Keller Plain LS	113	18.0278	0.900553	16.2586	19.7969
Keller Plain LS	114	18.0402	0.897527	16.277	19.8034
Keller Plain LS	115	18.0524	0.894525	16.2951	19.8097
Keller Plain LS	116	18.0645	0.89155	16.313	19.816
Keller Plain LS	117	18.0764	0.888599	16.3307	19.8221
Keller Plain LS	118	18.0881	0.885674	16.3482	19.8281
Keller Plain LS	119	18.0997	0.882774	16.3655	19.8339
Keller Plain LS	120	18.1111	0.879899	16.3825	19.8397
Keller Plain LS	121	18.1224	0.877049	16.3994	19.8454
Keller Plain LS	122	18.1335	0.874224	16.4161	19.8509
Keller Plain LS	123	18.1445	0.871424	16.4326	19.8564
Keller Plain LS	124	18.1553	0.868648	16.4488	19.8618
Keller Plain LS	125	18.166	0.865898	16.4649	19.8671
Keller Plain LS	126	18.1766	0.863172	16.4809	19.8723
Keller Plain LS	127	18.187	0.86047	16.4966	19.8774
Keller Plain LS	128	18.1973	0.857793	16.5122	19.8825
Keller Plain LS	129	18.2075	0.855141	16.5275	19.8874
Keller Plain LS	130	18.2175	0.852513	16.5428	19.8923
Keller Plain LS	131	18.2275	0.84991	16.5578	19.8971
Keller Plain LS	132	18.2373	0.847332	16.5727	19.9019
Keller Plain LS	133	18.247	0.844777	16.5874	19.9066
Keller Plain LS	134	18.2566	0.842248	16.602	19.9112
Keller Plain LS	135	18.2661	0.839742	16.6164	19.9158
Keller Plain LS	136	18.2755	0.837262	16.6307	19.9203
Keller Plain LS	137	18.2848	0.834805	16.6448	19.9248
Keller Plain LS	138	18.294	0.832373	16.6587	19.9292
Keller Plain LS	139	18.303	0.829966	16.6726	19.9335
Keller Plain LS	140	18.312	0.827582	16.6862	19.9378
Keller Plain LS	141	18.3209	0.825224	16.6998	19.9421
Keller Plain LS	142	18.3297	0.822889	16.7132	19.9463
Keller Plain LS	143	18.3385	0.820579	16.7264	19.9505
Keller Plain LS	144	18.3471	0.818293	16.7395	19.9546
Keller Plain LS	145	18.3556	0.816032	16.7525	19.9587
Keller Plain LS	146	18.3641	0.813794	16.7654	19.9628
Keller Plain LS	147	18.3725	0.811582	16.7781	19.9669
Keller Plain LS	148	18.3808	0.809393	16.7907	19.9709
Keller Plain LS	149	18.389	0.807229	16.8032	19.9748
Keller Plain LS	150	18.3972	0.805088	16.8156	19.9788
Keller Plain LS	151	18.4052	0.802973	16.8278	19.9827
Keller Plain LS	152	18.4132	0.800881	16.8399	19.9866
Keller Plain LS	153	18.4212	0.798813	16.8519	19.9905
Keller Plain LS	154	18.429	0.79677	16.8638	19.9943
Keller Plain LS	155	18.4368	0.794751	16.8755	19.9981
Keller Plain LS	156	18.4446	0.792756	16.8872	20.0019
Keller Plain LS	157	18.4522	0.790785	16.8987	20.0057
Keller Plain LS	158	18.4598	0.788838	16.9101	20.0095
Keller Plain LS	159	18.4673	0.786915	16.9214	20.0133
Keller Plain LS	160	18.4748	0.785016	16.9326	20.017
Keller Plain LS	161	18.4822	0.783141	16.9437	20.0207
Keller Plain LS	162	18.4896	0.781289	16.9547	20.0244
Keller Plain LS	163	18.4969	0.779462	16.9656	20.0281
Keller Plain LS	164	18.5041	0.777659	16.9764	20.0318
Keller Plain LS	165	18.5113	0.775879	16.9871	20.0355
Keller Plain LS	166	18.5184	0.774123	16.9976	20.0392
Keller Plain LS	167	18.5255	0.772391	17.0081	20.0429
Keller Plain LS	168	18.5325	0.770682	17.0185	20.0465
Keller Plain LS	169	18.5395	0.768997	17.0288	20.0502
Keller Plain LS	170	18.5464	0.767335	17.039	20.0539
Keller Plain LS	171	18.5533	0.765697	17.049	20.0575
Keller Plain LS	172	18.5601	0.764083	17.059	20.0611
Keller Plain LS	173	18.5669	0.762492	17.0689	20.0648
Keller Plain LS	174	18.5736	0.760924	17.0787	20.0684
Keller Plain LS	175	18.5803	0.759379	17.0884	20.0721
Keller Plain LS	176	18.5869	0.757858	17.0981	20.0757
Keller Plain LS	177	18.5935	0.75636	17.1076	20.0793
Keller Plain LS	178	18.6	0.754885	17.117	20.083
Keller Plain LS	179	18.6065	0.753432	17.1264	20.0866
Keller Plain LS	180	18.6129	0.752003	17.1356	20.0903
Keller Plain LS	181	18.6193	0.750597	17.1448	20.0939
Keller Plain LS	182	18.6257	0.749214	17.1539	20.0976
Keller Plain LS	183	18.632	0.747853	17.1629	20.1012
Keller Plain LS	184	18.6383	0.746515	17.1718	20.1049
Keller Plain LS	185	18.6445	0.7452	17.1806	20.1085
Keller Plain LS	186	18.6507	0.743907	17.1893	20.1122
Keller Plain LS	187	18.6569	0.742636	17.198	20.1158
Keller Plain LS	188	18.663	0.741389	17.2066	20.1195
Keller Plain LS	189	18.6691	0.740163	17.215	20.1232
Keller Plain LS	190	18.6751	0.73896	17.2234	20.1268
Keller Plain LS	191	18.6812	0.737778	17.2318	20.1305
Keller Plain LS	192	18.6871	0.736619	17.24	20.1342
Keller Plain LS	193	18.693	0.735482	17.2482	20.1379
Keller Plain LS	194	18.6989	0.734367	17.2563	20.1416
Keller Plain LS	195	18.7048	0.733274	17.2643	20.1453
Keller Plain LS	196	18.7106	0.732203	17.2722	20.149
Keller Plain LS	197	18.7164	0.731153	17.28	20.1528
Keller Plain LS	198	18.7221	0.730126	17.2878	20.1565
Keller Plain LS	199	18.7279	0.729119	17.2955	20.1602
Keller Plain LS	200	18.7335	0.728135	17.3031	20.164
Keller Plain LS	201	18.7392	0.727171	17.3106	20.1677
Keller Plain LS	202	18.7448	0.726229	17.3181	20.1715
Keller Plain LS	203	18.7504	0.725309	17.3255	20.1752
Keller Plain LS	204	18.7559	0.724409	17.3328	20.179
Keller Plain LS	205	18.7614	0.723531	17.34	20.1828
Keller Plain LS	206	18.7669	0.722674	17.3472	20.1866
Keller Plain LS	207	18.7723	0.721838	17.3542	20.1904
Keller Plain LS	208	18.7777	0.721023	17.3612	20.1942
Keller Plain LS	209	18.7831	0.720229	17.3682	20.198
Keller Plain LS	210	18.7884	0.719455	17.375	20.2018
Keller Plain LS	211	18.7937	0.718702	17.3818	20.2056
Keller Plain LS	212	18.799	0.71797	17.3885	20.2095
Keller Plain LS	213	18.8042	0.717259	17.3952	20.2133
Keller Plain LS	214	18.8094	0.716568	17.4017	20.2172
Keller Plain LS	215	18.8146	0.715898	17.4082	20.221
Keller Plain LS	216	18.8198	0.715248	17.4146	20.2249
Keller Plain LS	217	18.8249	0.714618	17.421	20.2288
Keller Plain LS	218	18.83	0.714009	17.4273	20.2326
Keller Plain LS	219	18.835	0.71342	17.4335	20.2365
Keller Plain LS	220	18.84	0.712851	17.4396	20.2404
Keller Plain LS	221	18.845	0.712303	17.4457	20.2443
Keller Plain LS	222	18.85	0.711774	17.4517	20.2483
Keller Plain LS	223	18.8549	0.711265	17.4576	20.2522
Keller Plain LS	224	18.8598	0.710777	17.4634	20.2561
Keller Plain LS	225	18.8646	0.710308	17.4692	20.2601
Keller Plain LS	226	18.8695	0.709859	17.4749	20.264
Keller Plain LS	227	18.8743	0.709431	17.4806	20.268
Keller Plain LS	228	18.879	0.709021	17.4861	20.2719
Keller Plain LS	229	18.8838	0.708632	17.4916	20.2759
Keller Plain LS	230	18.8885	0.708262	17.4971	20.2799
Keller Plain LS	231	18.8931	0.707912	17.5024	20.2839
Keller Plain LS	232	18.8978	0.707582	17.5077	20.2878
Keller Plain LS	233	18.9024	0.707271	17.513	20.2918
Keller Plain LS	234	18.907	0.70698	17.5181	20.2959
Keller Plain LS	235	18.9115	0.706708	17.5232	20.2999
Keller Plain LS	236	18.9161	0.706456	17.5282	20.3039
Keller Plain LS	237	18.9205	0.706223	17.5332	20.3079
Keller Plain LS	238	18.925	0.70601	17.538	20.312
Keller Plain LS	239	18.9294	0.705816	17.5428	20.316
Keller Plain LS	240	18.9338	0.705642	17.5476	20.3201
Keller Plain LS	241	18.9382	0.705487	17.5522	20.3241
Keller Plain LS	242	18.9425	0.705351	17.5568	20.3282
Keller Plain LS	243	18.9468	0.705235	17.5614	20.3323
Keller Plain LS	244	18.9511	0.705138	17.5658	20.3364
Keller Plain LS	245	18.9553	0.70506	17.5702	20.3404
Keller Plain LS	246	18.9596	0.705001	17.5746	20.3445
Keller Plain LS	247	18.9637	0.704962	17.5788	20.3487
Keller Plain LS	248	18.9679	0.704943	17.583	20.3528
Keller Plain LS	249	18.972	0.704942	17.5871	20.3569
Keller Plain LS	250	18.9761	0.704961	17.5912	20.361
Keller Plain LS	251	18.9802	0.704999	17.5952	20.3651
Keller Plain LS	252	18.9842	0.705057	17.5991	20.3693
Keller Plain LS	253	18.9882	0.705133	17.6029	20.3734
Keller Plain LS	254	18.9922	0.70523	17.6067	20.3776
Keller Plain LS	255	18.9961	0.705345	17.6104	20.3818
Keller Plain LS	256	19	0.70548	17.6141	20.3859
Great Slave Upland HB	1	1.79044	0.676614	0.46122	3.11966
Great Slave Upland HB	2	2.86358	1.01094	0.877559	4.84959
Great Slave Upland HB	3	3.55695	1.18774	1.22361	5.8903
Great Slave Upland HB	4	4.03835	1.28763	1.50877	6.56792
Great Slave Upland HB	5	4.39459	1.34772	1.74697	7.04222
Great Slave Upland HB	6	4.67265	1.38608	1.94966	7.39564
Great Slave Upland HB	7	4.89911	1.41196	2.12529	7.67293
Great Slave Upland HB	8	5.08973	1.43026	2.27996	7.8995
Great Slave Upland HB	9	5.25428	1.4437	2.41812	8.09045
Great Slave Upland HB	10	5.39909	1.45382	2.54304	8.25515
Great Slave Upland HB	11	5.52844	1.46154	2.65721	8.39967
Great Slave Upland HB	12	5.64532	1.46745	2.76249	8.52816
Great Slave Upland HB	13	5.75193	1.47191	2.86033	8.64353
Great Slave Upland HB	14	5.84992	1.4752	2.95187	8.74797
Great Slave Upland HB	15	5.94056	1.47749	3.038	8.84313
Great Slave Upland HB	16	6.02489	1.47895	3.11946	8.93031
Great Slave Upland HB	17	6.10371	1.47969	3.19683	9.01059
Great Slave Upland HB	18	6.17772	1.47981	3.27062	9.08483
Great Slave Upland HB	19	6.2475	1.47938	3.34123	9.15376
Great Slave Upland HB	20	6.3135	1.47848	3.40901	9.218
Great Slave Upland HB	21	6.37616	1.47716	3.47425	9.27808
Great Slave Upland HB	22	6.43583	1.47549	3.53721	9.33445
Great Slave Upland HB	23	6.4928	1.47349	3.5981	9.3875
Great Slave Upland HB	24	6.54734	1.47121	3.65712	9.43756
Great Slave Upland HB	25	6.59969	1.46869	3.71443	9.48495
Great Slave Upland HB	26	6.65004	1.46594	3.77017	9.52991
Great Slave Upland HB	27	6.69857	1.46301	3.82446	9.57268
Great Slave Upland HB	28	6.74545	1.45991	3.87743	9.61346
Great Slave Upland HB	29	6.7908	1.45666	3.92917	9.65243
Great Slave Upland HB	30	6.83475	1.45328	3.97976	9.68975
Great Slave Upland HB	31	6.87742	1.44979	4.02929	9.72555
Great Slave Upland HB	32	6.91889	1.44619	4.07782	9.75997
Great Slave Upland HB	33	6.95927	1.44251	4.12542	9.79312
Great Slave Upland HB	34	6.99862	1.43876	4.17214	9.82509
Great Slave Upland HB	35	7.03702	1.43495	4.21804	9.856
Great Slave Upland HB	36	7.07453	1.43108	4.26315	9.8859
Great Slave Upland HB	37	7.11121	1.42716	4.30753	9.91489
Great Slave Upland HB	38	7.14711	1.4232	4.3512	9.94303
Great Slave Upland HB	39	7.18229	1.41922	4.39421	9.97037
Great Slave Upland HB	40	7.21678	1.41521	4.43658	9.99699
Great Slave Upland HB	41	7.25063	1.41118	4.47834	10.0229
Great Slave Upland HB	42	7.28387	1.40714	4.51952	10.0482
Great Slave Upland HB	43	7.31654	1.40309	4.56015	10.0729
Great Slave Upland HB	44	7.34866	1.39903	4.60024	10.0971
Great Slave Upland HB	45	7.38027	1.39498	4.63981	10.1207
Great Slave Upland HB	46	7.41139	1.39093	4.67889	10.1439
Great Slave Upland HB	47	7.44205	1.38688	4.71749	10.1666
Great Slave Upland HB	48	7.47226	1.38285	4.75563	10.1889
Great Slave Upland HB	49	7.50205	1.37882	4.79333	10.2108
Great Slave Upland HB	50	7.53144	1.37482	4.83059	10.2323
Great Slave Upland HB	51	7.56044	1.37083	4.86743	10.2535
Great Slave Upland HB	52	7.58908	1.36686	4.90386	10.2743
Great Slave Upland HB	53	7.61736	1.36291	4.93991	10.2948
Great Slave Upland HB	54	7.6453	1.35898	4.97556	10.315
Great Slave Upland HB	55	7.67292	1.35508	5.01085	10.335
Great Slave Upland HB	56	7.70022	1.3512	5.04577	10.3547
Great Slave Upland HB	57	7.72722	1.34735	5.08034	10.3741
Great Slave Upland HB	58	7.75393	1.34352	5.11456	10.3933
Great Slave Upland HB	59	7.78036	1.33973	5.14844	10.4123
Great Slave Upland HB	60	7.80652	1.33596	5.182	10.431
Great Slave Upland HB	61	7.83241	1.33222	5.21523	10.4496
Great Slave Upland HB	62	7.85805	1.32852	5.24815	10.468
Great Slave Upland HB	63	7.88345	1.32484	5.28077	10.4861
Great Slave Upland HB	64	7.9086	1.3212	5.31308	10.5041
Great Slave Upland HB	65	7.93352	1.31759	5.3451	10.5219
Great Slave Upland HB	66	7.95822	1.31401	5.37683	10.5396
Great Slave Upland HB	67	7.98269	1.31046	5.40828	10.5571
Great Slave Upland HB	68	8.00695	1.30694	5.43945	10.5745
Great Slave Upland HB	69	8.03101	1.30345	5.47035	10.5917
Great Slave Upland HB	70	8.05486	1.3	5.50098	10.6087
Great Slave Upland HB	71	8.07851	1.29658	5.53136	10.6257
Great Slave Upland HB	72	8.10197	1.29319	5.56148	10.6425
Great Slave Upland HB	73	8.12524	1.28983	5.59134	10.6591
Great Slave Upland HB	74	8.14832	1.2865	5.62096	10.6757
Great Slave Upland HB	75	8.17122	1.28321	5.65034	10.6921
Great Slave Upland HB	76	8.19395	1.27994	5.67948	10.7084
Great Slave Upland HB	77	8.2165	1.2767	5.70839	10.7246
Great Slave Upland HB	78	8.23888	1.2735	5.73706	10.7407
Great Slave Upland HB	79	8.26109	1.27032	5.76551	10.7567
Great Slave Upland HB	80	8.28314	1.26718	5.79374	10.7725
Great Slave Upland HB	81	8.30502	1.26406	5.82175	10.7883
Great Slave Upland HB	82	8.32675	1.26097	5.84955	10.804
Great Slave Upland HB	83	8.34832	1.25791	5.87713	10.8195
Great Slave Upland HB	84	8.36974	1.25488	5.90451	10.835
Great Slave Upland HB	85	8.39101	1.25187	5.93168	10.8503
Great Slave Upland HB	86	8.41213	1.2489	5.95865	10.8656
Great Slave Upland HB	87	8.43311	1.24595	5.98542	10.8808
Great Slave Upland HB	88	8.45394	1.24302	6.012	10.8959
Great Slave Upland HB	89	8.47463	1.24012	6.03838	10.9109
Great Slave Upland HB	90	8.49517	1.23725	6.06458	10.9258
Great Slave Upland HB	91	8.51558	1.2344	6.09059	10.9406
Great Slave Upland HB	92	8.53586	1.23157	6.11641	10.9553
Great Slave Upland HB	93	8.556	1.22877	6.14205	10.9699
Great Slave Upland HB	94	8.57601	1.22599	6.16752	10.9845
Great Slave Upland HB	95	8.59589	1.22324	6.19281	10.999
Great Slave Upland HB	96	8.61564	1.22051	6.21792	11.0133
Great Slave Upland HB	97	8.63526	1.2178	6.24287	11.0277
Great Slave Upland HB	98	8.65475	1.21511	6.26764	11.0419
Great Slave Upland HB	99	8.67413	1.21245	6.29225	11.056
Great Slave Upland HB	100	8.69338	1.2098	6.31669	11.0701
Great Slave Upland HB	101	8.7125	1.20718	6.34098	11.084
Great Slave Upland HB	102	8.73151	1.20458	6.3651	11.0979
Great Slave Upland HB	103	8.7504	1.20199	6.38906	11.1117
Great Slave Upland HB	104	8.76918	1.19943	6.41287	11.1255
Great Slave Upland HB	105	8.78783	1.19689	6.43653	11.1391
Great Slave Upland HB	106	8.80638	1.19436	6.46003	11.1527
Great Slave Upland HB	107	8.82481	1.19185	6.48339	11.1662
Great Slave Upland HB	108	8.84313	1.18937	6.50659	11.1797
Great Slave Upland HB	109	8.86133	1.1869	6.52965	11.193
Great Slave Upland HB	110	8.87943	1.18444	6.55257	11.2063
Great Slave Upland HB	111	8.89742	1.18201	6.57534	11.2195
Great Slave Upland HB	112	8.91531	1.17959	6.59798	11.2326
Great Slave Upland HB	113	8.93309	1.17719	6.62047	11.2457
Great Slave Upland HB	114	8.95076	1.17481	6.64282	11.2587
Great Slave Upland HB	115	8.96833	1.17244	6.66504	11.2716
Great Slave Upland HB	116	8.9858	1.17009	6.68713	11.2845
Great Slave Upland HB	117	9.00316	1.16776	6.70908	11.2972
Great Slave Upland HB	118	9.02043	1.16544	6.7309	11.31
Great Slave Upland HB	119	9.0376	1.16313	6.7526	11.3226
Great Slave Upland HB	120	9.05466	1.16085	6.77416	11.3352
Great Slave Upland HB	121	9.07164	1.15857	6.7956	11.3477
Great Slave Upland HB	122	9.08851	1.15632	6.81691	11.3601
Great Slave Upland HB	123	9.10529	1.15407	6.83809	11.3725
Great Slave Upland HB	124	9.12198	1.15185	6.85916	11.3848
[truncated: 1,293 more rows]

## Sheet: Fig6
ECO4_NAM_1	RTS	Megaslump	Landslide_Shallow	Landslide_Deep	Debris_Flow_Fan	Gullied_Terrain	Rock_Glaciers	Slump_Lakes	Lake_Drainage	Lowered_Water_Level	Ramparted_Lake	Polygonal_Patterned_Ponding	Thermokarst_Ponds	Geometric_Lakes	Littoral_Terraces	Lake_Pond_Expansion	Patterned_Ponding_Expansion	Polygonal_Terrain	Polygonal_Terrain_Upland	Polygonal_Terrain_Lowland	Patterned_Forest_Lowland	Organic_Collapse_Scars	Organic_Drainage_Dendritic	Organic_Drainage_Rectangular	Organic_Drainage_MBC	Patterned_Fens	Pingos	Involuted_Terrain
Anderson Plain HS	16.4751	0.383142	1.91571	0.383142	0	2.49042	0	9.77011	34.4828	18.9655	1.14943	19.3487	54.5977	1.14943	9.77011	3.44828	7.27969	75.8621	13.9847	67.8161	0.574713	32.567	1.53257	48.0843	87.3563	16.2835	0.191571	2.10728
Carcajou Plain LSb	0	0	36.7347	10.2041	6.12245	48.9796	0	0	0	0	4.08163	22.449	48.9796	38.7755	6.12245	2.04082	2.04082	48.9796	6.12245	38.7755	4.08163	69.3878	51.0204	36.7347	65.3061	18.3673	0	0
Central Horton Plain LAn	45.082	4.91803	3.27869	0	0	4.91803	0	33.6066	4.91803	6.55738	0	98.3607	3.27869	0	59.0164	6.55738	66.3934	100	78.6885	98.3607	0.819672	0	1.63934	0	97.541	0	0	2.45902
East Banks Hills MA	65.7343	25.1748	24.4755	0.699301	4.54545	22.028	0	44.7552	4.54545	16.7832	0.34965	94.7552	0	16.7832	32.5175	17.8322	80.4196	99.6503	97.2028	82.1678	0	0	2.7972	6.29371	84.6154	0	25.1748	0
Great Slave Lowland HB	0	0	0	0	0	0	0	0	1.80723	42.1687	77.1084	0	39.1566	0	1.80723	2.40964	0	0	0	0	0.60241	43.3735	0.60241	0	6.0241	1.20482	0	0
Great Slave Upland HB	0	0	1.10294	0	0	0	0	0	0.367647	38.2353	58.8235	0	11.3971	0	19.1176	1.47059	0	0	0	0	0	41.9118	0.367647	0	5.88235	0.367647	0	0
Keller Plain LS	0	0	3.51562	0	0	6.25	0	0	1.95312	23.4375	59.375	5.46875	70.3125	7.03125	0.78125	0.390625	0	19.5312	12.5	7.03125	2.34375	93.75	56.6406	2.73438	80.0781	48.0469	0	0
Mackenzie Foothills LSbs	20.4819	0.803213	59.0361	19.2771	6.4257	68.2731	0.803213	0	0	0	22.8916	0.401606	27.3092	0.803213	0	0.401606	0	2.40964	1.60643	0.803213	0	32.1285	7.63052	0	24.8996	0.401606	0	0
North Mackenzie Plain LS	5	0	9.64286	2.5	0.714286	9.64286	0.357143	0	3.21429	25.7143	56.0714	3.21429	56.4286	11.7857	3.21429	2.5	0.714286	17.8571	0	17.8571	24.6429	45.7143	16.7857	12.8571	42.1429	33.2143	0	0
Richardson Plateau HSas	91.954	10.3448	60.9195	9.1954	0	65.5172	0	29.8851	2.29885	8.04598	0	71.2644	10.3448	0	0	6.89655	6.89655	83.908	49.4253	66.6667	4.5977	1.14943	25.2874	0	67.8161	0	4.5977	2.29885
Travaillant Upland HS	21.2719	1.31579	6.14035	0	0	3.94737	0	15.3509	3.72807	7.89474	0	26.9737	28.7281	0.438596	10.9649	4.60526	6.79825	47.1491	7.45614	45.614	1.09649	5.70175	2.41228	0	41.0088	15.1316	0.877193	2.19298
Tuktoyaktuk Coastal Plain LAn	70.8333	1.73611	0.347222	0	0	0	0	60.4167	8.33333	4.86111	0.347222	92.3611	9.375	8.68056	25.3472	10.7639	14.2361	99.6528	62.1528	96.5278	1.04167	1.73611	0.347222	1.04167	69.4444	7.29167	64.9306	48.9583
Tuktoyaktuk Peninsula Coastal Lowland LAn	0	0	0	0	0	0	0	1.6129	22.5806	6.45161	0	98.3871	0	77.4194	80.6452	8.06452	0	98.3871	45.1613	98.3871	0	0	0	0	35.4839	0	62.9032	3.22581
West Banks Coastal Plain MA	3.04569	0	6.59898	0	2.03046	1.52284	0	1.01523	8.62944	38.0711	2.53807	97.9695	1.52284	31.9797	26.3959	18.7817	73.6041	98.9848	87.3096	97.9695	0	1.01523	11.6751	34.0102	61.9289	0	6.09137	0
